# Supplementary material for: Linking 16S rRNA Gene Classification to amoA Gene Taxonomy Reveals Environmental Distribution of Ammonia-Oxidizing Archaeal Clades in Peatland Soils
Source: mSystems. 2021 Aug 31;6(4):10.1128/msystems.00546-21. doi: 10.1128/msystems.00546-21 (PMC12338138; doi:10.1128/msystems.00546-21)
Supplement: TEXT S1 [file msystems.00546-21-t0001.txt]

>LN890280.1:1347782-1349250
AGGAGGTGATCCGACCGCAGGTTCCCCTACGGTCACCTTGTTACGACTTCTCCCTTGTTGCTAAACTCGTGTTCGATGAC
GTCAATTAGGCGTCACCTCGCACAAACCCAACTTCAATGAAGCGACGGGCGGTGTGTGCAAGGAGCAGGGACGTATTCAC
TGCGCGGTTATGACGCGCGGTTACTAGGGATTCCATATTCATGAGGGCGAGTTGCAGCCCTCAATCATAACTGAGATAGA
GTTTAAGGATTGCCTCCCTCTTTCGAGTTCGGAACCCGTTGTCTCTATCATTGCAGCCCGCGTGTAGCCCCAGGGTTTCG
GGGCATACTGACCTGCCGTGGCCCCCTCCTTCCTCCACTTCAGCAGTGGCGGTCCCCTTAGTTAGCCCAGCTACTCCTGA
GAGTAACTGCAGCAACTAAGGGCAGGGATCTCGCTCGTTACCTGACTTAACAGGACACCTCACGGCACGAGCTGGCGACG
GCCATGCACCTCCTCTCAGCTTGTCTGGTAAAGTCTTCAGCTTGACCTTCATTCTGCTGTCTCCCCGGGTAAGATTCCTG
GCGTTGACTCCAATTGAACCGCAGGCTTCACCCCTTGTGGTGCTCCCCCGCCAATTCCTTTAAGTTTCAGACTTGCGTCC
GTACTTCCCAGGCGGCAAACTTAACGGCTTCCCTGCGGCACTGCATTGGCCATAAGCCAATGCATCACCGAGTTTGCATC
GTTTACAGCTGGGACTACCCGGGTATCTAATCCGGTTTGCTCCCCCAGCTTTCATCCCTCACCGTCGAACGTGTTCTGGC
AGACCGCCTTCGCCACTGGTGGTCCTCAATGGATCAGAGGATTTTACCCCTACCCACTGAATACCGTCTGCCTCTCCCAC
TCCCTAGCTCTGTAGTATCTCCAGCGGCCCATCTGTTGAGCAGGTGGATTTAACCGAAGACTTGCAAAGCCGGCTACGGA
TGCTTTAGGCCCAATAAACGTCCTGACCACTCGAGGTGCTGGTATTACCGCGGCGGCTGACACCAGACTTGCCCACCCCT
TATTCACCTGTGCTTTTAGGACAAGCAAAAGACTCCTTTATCAGGAATCACTCGGACTGACCCAGTCGTGCTTTCGCACA
TTGCTAAGGTTTCTCGCCTGCTGCGCCCCATAGGGCCTGGGTCCGTGTCTCAGTACCCATCTCCGGGCTTCTCCTCTCAG
AGCCCGTACCTGTAATCGCCTTGGTGGGCCATTACCTCACCAACAAGCTGATAGGCCGCAGTCCCATCCCATGGCAGTAA
ACTGTTTGGACCATAAGCCATTCCAGGCACTATGATCTATCGTGGTTTATTCTCAGTTTCCCGAGGTTATCCACGTCCAC
GAGTTAGGTTGACTACGTGTTACTGAGCCGTCCGCCTTGTATTGCTACAATGACTCGCATGGCTTAGTACCAATCCGATA
GCAGTCAGGTCCGGCAGGATCAACCGGAT
>AFPU01000001.1:932096-933565
AGGAGGTGATCCGACCGCAGGTTCCCCTACGGTCACCTTGTTACGACTTTTCCCTTGTCACTTACCTCAAGTTCGATAAC
GCCAATCAGACGTCACCTCGCTAAAAGCAAACTTCAATGAAACGACGGGCGGTGTGTGCAAGGAGCAGGGACGTATTCAC
CGCGCGATAATGACACGCAGTTACTAGGGATTCCATATTCGTGAGGGCGAGTTGCAGCCCTCAGTCATAACTGTGGTAGC
GTTTAGGGATTACCTCCTCCTTTCGGATTCGGAACCAATTGTCACTACCATTGCAGCCCGCGTGTGGCCCCAGAGTTTCG
GGGCATACTGACCTGCCGTGGCCCCTTCCTTCCTCCGCATTAACTGCGGCGGTCCCGCTAATTCGCCCCACTACTCCTGA
GAGTAATGGTGGCAACTAGAGGCAGGGATCTCGCTCGTTACCTGACTTAACAGGACATCTCACGGCACGAGCTGGCGACG
GCCATGCACCACCTCTCAGCTTGTCTGGTAAAGTCTTCAGCTTGACCTTCATTCTGCTGTCTCTCCGGGTAAGATTTCTG
GCGTTGACTCCAATTGAACCGCAGGCTTCACCCCTTGTGGTGCTCCCCCGCCAATTCCTTTAAGTTTCATACTTGCGTAC
GTACTTCCCAGGCGGCAAACTTAACGGCTTCCCTGCAGCACTGCATTGGCCACAAGCCAATGCATCACTGAGTTTGCATA
GTTTACAGCTGGGACTACCCGGGTATCTAATCCGGTTTGCTCCCCCAGCTTTCATCCCTCACCGTCGAACGTGTTCTGGT
AGACCGCCTTCGCCACAGGTGGTCATCAATAGATCAAAGGATTTTACCCCTTCCTACCGAGTACCGTCTACCTCTCCCAC
TTCCTAGTTATGCAGTATTCCCGGCAGCCCATACGTTAAGCGTATGGATTTAACCGAAAACTTACAAAACGAGCTACGGA
TGCTTTAGGCCCAATAATCATCCTGACCACTTGAGGTGCTGGTTTTACCGCGGCGGCTGACACCAGAACTTGCCCACCCC
TTATTCACTAGTGTTTCTAGGACTAGCAAAAGGTTTCTTTAGCAGAAACCACTCGGATTAACCTTGTCGTGCTTTCGCAC
ATTGCAAAGTTTTCTCGCCTGCTGCGCCCCATAGGGCCTGGGTCCGTGTCTCAGTACCCATCTCCGGGCTACTCCTCTCA
GAGCCCGTACCTGTAATAGTCTTGGTGGGCCATTACCTCACCAACAAACTGATAGGCCGCAGTCCCATCCTACGGCGATA
AATCATTTGAAACATAAACCGTTCCAGGTATAATGTTCTGTCGGGCATTATTCTCAGTTTCCCGAGGTTATTCCCGTCCA
TAGGGTAGATTGACTACGCGTTACTGAGCCGTCTGCCTTGTATTGCTACAATGACTCGCATGGCTTAGTATCAATCCGAT
AGCAGTCAGGTCCGGCAGGATCAACCGGAT
>CP017922.1:1787196-1788663
CTCCGGTTGATCCTGCCGGACCCGACTGCTATCAGAGTGGGACTAAGCCATGCGAGTCGACATAGCAATATGTGGCATAC
GGCTCAGTAACACGTAGTCAACATGCCCAGGGGACGTGGATAACCTCGGGAAACTGAGGATAAACCGCGATAGGTCATCA
CTTCTGGAATGGGTAATGACTTAAACCTATATGGCCCCTGGATTGGACTGCGGCCGATCAGGCTGTTGGTGAGGTAATGG
CCCACCAAACCTGTAACCGGTACGGGCTCTGAGAGGAGGAGCCCGGAGATGGGCACTGAGACAAGGGCCCAGGCCCTATG
GGGCGCAGCAGGCGCGAAACCTCTGCAATAGGCGAAAGCTTGACAGGGTTACTCTGAGTGATTTCCGTTAAGGAGATCTT
TTGGCACCTCTAAAAATGGTGCAGAATAAGGGGTGGGCAAGTCTGGTGTCAGCCGCCGCGGTAATACCAGCACCCCGAGT
GGTCGGGACGTTTATTGGGCCTAAAGCATCCGTAGCCGGTTCTACAAGTCTTCCGTTAAATCCACCTGCTTAACAGATGG
GCTGCGGAAGATACTATAGAGCTAGGAGGCGGGAGAGGCAAGCGGTACTCGATGGGTAGGGGTAAAATCCGTTGATCCAT
TGAAGACCACCAGTGGCGAAGGCGGCTTGCCAGAACGCGCTCGACGGTGAGGGATGAAAGCTGGGGGAGCAAACCGGATT
AGATACCCGGGTAGTCCCAGCTGTAAACGATGCAGACTCGGTGATGAATTGGCTTATTGCTAATTCAGTGCCGCAGGGAA
GCCGTTAAGTTTGCCGCCTGGGGAGTACGGTCGCAAGACTGAAACTTAAAGGAATTGGCGGGGGAGCACCACAAGGGGTG
AAGCCTGCGGTTCAATTGGAGTCAACGCCGGAAATCTTACCGGGGGCGACAGCAGAGTGAAGGTCAAGCTGAAGACTTTA
CCAGACAAGCTGAGAGGAGGTGCATGGCCGTCGCCAGCTCGTGCCGTGAGGTGTCCTGTTAAGTCAGGTAACGAGCGAGA
TCCCTGCCTCTAGTTGCTACCATTATTCTCAGGAGTAGTGGAGCTAATTAGAGGGACCGCCGTCGCTGAGACGGAGGAAG
GTGGGGGCTACGGCAGGTCAGTATGCCCCGAAACCCTCGGGCCACACGCGGGCTGCAATGGTAAGGACAATGAGTTTCGA
TTCCGAAAGGAGGAGGCAATCTCTAAACCTTACCACAGTTATGATTGAGGGCTGAAACTCGCCCTCATGAATATGGAATC
CCTAGTAACCGCGTGTCACTATCGCGCGGTGAATACGTCCCTGCTCCTTGCACACACCGCCCGTCGCTTCATCGAAGTTG
GTTCTTGGCGAGGTGGTGCCTAATTGGTACTATCGAACCTGGGGTCAGCAACGAGGGAGAAGTCGTAACAAGGTGGCCGT
AGGGGAACCTGCGGCCGGATCACCTCCT
>RHDH01000031.1:4183-5652
ATCCCGTTGATCCTGCGGGACCTGACTGCTATCGGATTGGTACTAAGCCATGCGAGTCGTTGTAGCAATACAAGGCGGAC
TGCTCAGTAACACGTAGTTAACCTAACCTATGGATGGGGATAACCTCGGGAAACTGAGAATAATACCCAATAGATCACAG
TGCCTGGAATGGCTTGTGATTGAAATGATTTATCGCTGTAGGATGGGACTGCGGCCTATCAGCTTGTTGGTGAGGTAATG
GCCCACCAAGGCTATAACAGGTACGGGCTCTGAGAGGAGGGGCCCGGAGATGGGTACTGAGACACGGACCCAGGCCCTAT
GGGGCGCAGCAGGCGAGAAACCTTTGCAATGTGCGAAAGCACGACAAGGTTAATCCGAGTGTTTCCCGCTAAGGGAATCT
TTTGTCAGTTTTAGAATCACTGGTGAATAAGGGGTGGGCAAGTTCTGGTGTCAGCCGCCGCGGTAAAACCAGCACCTCGA
GTGGTCAGGAGGTTTATTGGGCCTAAAGCATCCGTAGCCGGTTGCATAAGTTTTCGGTTAAATCTATGCGCTCAACGTAT
AGGCCGCCGAAAATACTGTGCAGCTAGGGAGTGGGAGAGGTACACGGTACTCAGTAGGAAGGGGTAAAATCCTTTGATCT
ATTGATGACCACCTGTGGCGAAGGCGGTGTACCAGAACACGTTCGACGGTGAGGGATGAAAGCTGGGGGAGCAAACCGGA
TTAGATACCCGGGTAGTCCCAGCTGTAAACGATGCAGACTCGGTGATGCATTGGCTTGTGGCCAATGCAGTGCCGCAGGG
AAGCCGTTAAGTCTGCCGCCTGGGAAGTACGTACGCAAGTATGAAACTTAAAGGAATTGGCGGGGGAGCACCACAAGGGG
TGAAGCCTGCGGTTCAATTGGAGTCAACGCCAGAAATCTTACCTGGGGAGACAGCAGAATGAAGGTCAAGCTGAAGACTT
TACCAGACACGCTGAGAGGTGGTGCATGGCCGTCGCCAGCTCGTGCCGTGAGATGTCCTGTTAAGTCAGGTAACGAGCGA
GACCCCTGCGTCTAGTTGCTACCATTACTCTCTGGAGTAGTGGAGCGAATTAGACGGACCGCCACAGTTAATGTGGAGGA
AGGAAGGGGCCACGGCAGGTCAGTATGCCCCGAAACCCTAGGGCCACACGCGGGCTGCAATGGTATTGACAATGTGTTCC
GAATCCGAAAGGAGGAGGCAATCATTAAACAATATCTCAGTTATGACTGAGGGCTGTAACTCGCCCTCACGAATATGGAA
TCCCTAGTAACCGCGTGTCACTACCACGCGGTGAATACGTCCCTGCTCCTTGCACACACCGCCCGTCGTTTCATCGAAAT
TGGCCTTTAGTGAGGTAGTGTCTACTTGGCATTATCGAGCTTGAGGTCAGTAACGAGGGAAAAGTCGTAACAAGGTGACC
GTAGGGGAACCTGCGGTCGGATCACCTCCT
>CP007026.1:477692-479161
ATCCGTTTGATCCTGACGGACCTGACTGCTATCAGATTGATACTAAGCCATGTTAGTTATTGTAGTAATACAAGGCAGAC
GGCTCAGTAACACGTAGTCAACCTAACTTATGGACGGGGATAACCTCGGGAAACTGAGAATAATACCCGATAGGTCATGA
TGCCTGGAATGGTTTATGACTCAAATAATTTATTGCCGTAGGATGGGACTGCGAGCTATCAGCTTGTTGGTGAGGTAATG
GCCCACCAAGGCTATTACAGCTACGGGCTCTGAGAGGAGTAGCCCGGAGATGGGTACTGAGACAAGGACCCAGGCCCTAT
GGGGCGCAGCAGGCGAGAAAACTTTGCAATGCGCGAAAGCTCGACAAGGTTAATCTGAGTGGTTCCTGCTAAAGGAACCT
TTTGTTAGTCGTAGAACCACTGATGAATAAGGGGTGGGCAAGTTCTGGTGTCAGCCGCCGCGGTAAAACCAGCACCTCAA
GTGGTCAGGATGATTATTGGGCCTAAAGCATCCGTAGCCTGTTCTGTAAGTTTTCGGTTAAATCCATAAGCTCAACTTAT
GGGCTGCCGAAAATACTGCAGAACTAGGGAGTGGGAGAGGTAGACGGTACTCGGTAGGAAGGGGTAAAATCCTTTGATCT
ATTGATGACCACCTGTGGCGAAGGCGGTCTACCAGAACACGTTCGACGGTGAGGGATGAAAGCTGGGGGAGCAAACCGGA
TTAGATACCCGGGTAGTCCCAGCTGTAAACGATGCAAACTCGATGATGCGTTGGCTTGTTGCTAGCGCAGTGTCGCAGGG
AAGCCGTTAAGTTTGCCGCCTGGGAAGTACGTACGCAAGTATGAAACTTAAAGGAATTGGCGGGGGAGCACCACAAGGGG
TGAAGCCTGCGGTTCAATTGGAGTCAACGCCTGAAACCTTACCCGGAGAGACAGCAGAATGAAGGTCAAGCTGAAGACTT
TACCAGACAAGCTGAGAGGTGGTGCATGGCCGTCGCCAGCTCGTGCCGTGAGATGTCCTGTTAAGTCAGGTAACGAGCGA
GATCCCTGCCTCTAGTTGCCACTATTACACCCTGGTGTAGTAGGGCGAATTAGGGGGACCGCCGCAGTTAATGCGGAGGA
AGGAAGGGGCCACGGCAGGTCAGTATGCCCCGAAACTCTGGGGCCACACGCGGGCTGCAATGGTAGCGACAATGAGTTCC
AAAATCGAAAGATAGAGGTAATCCCTAAACGCTACCACAGTTGTGATTGAGGGCTGCAACTCGCCCTCATGAACATGGAA
TCCCTAGTAACCGCGTGTCATTATCGCGCAGTGAATACGTCCCTGCTCCTTGCACACACCGCCCGTCGTTTCATTGAAGT
TTGCCTTTAGCGAGGTGATGTCTAATTGGCATTATCGAACTTGGGGTAAGTGACAAGGGAAAAGTCGTAACAAGGTGACC
GTAGGGGAACCTGCGGTCGGATCACCTCCT
>CP010868.1:949800-951269
ATCCGGTTGATCCTGCCGGACCTGACTGCTATCGGATTGATACTAAGCCATGCGAGTCATTGTAGTAATACAAGGCAGAC
GGCTCAGTAACGCGTAGTCAACCTACCCTATGGACGGGAATAACCTCGGGAAACTGAGTATAATGCCCGATAGAACACTA
TATCTGGAATGGTTTGTGTTCCAAATGATTTATCGCCGTAGGATGGGACTGCGGCCTATCAGTTTGTTGGTGAGGTAATG
GCCCACCAAGACTATTACAGGTACGGGCTCTGAGAGGAGTAGCCCGGAGATGGGTACTGAGACACGGACCCAGGCCCTAT
GGGGCGCAGCAGGCGAGAAAACTTTGCAATGTGCGAAAGCACGACAAGGTTAATCCGAGTGGTTTGTGCTAAACGAACCT
TTTGACAGTCCTAGAAACACTGTTGAATAAGGGGTGGGCAAGTTCTGGTGTCAGCCGCCGCGGTAAAACCAGCACCTCAA
GTGGTCAGGATGATTATTGGGCCTAAAGCATCCGTAGCCGGCTCTGTAAGTTTTCGGTTAAATCTATACGCTCAACGTAT
AGGCTGCCGGGAATACTGCAGAGCTAGGGAGTGGGAGAGGTAGACGGTACTCGGTAGGAAGGGGTAAAATCCTTTGATCT
ATTGATGACCACCTGTGGCGAAGGCGGTCTACCAGAACACGTCCGACGGTGAGGGATGAAAGCTGGGGGAGCAAACCGGA
TTAGATACCCGGGTAGTCCCAGCTGTAAACTATGCAAACTCAGTGATGCATTGGCTTGTGGCCAATGCAGTGCTGCAGGG
AAGCCGTTAAGTTTGCCGCCTGGGAAGTACGTACGCAAGTATGAAACTTAAAGGAATTGGCGGGGGAGCACCACAAGGGG
TGAAGCCTGCGGTTCAATTGGAGTCAACGCCAGAAATCTTACCCGGAGAGACAGCAGAATGAAGGTCAAGCTGAAGACTT
TACCAGACAAGCTGAGAGGTGGTGCATGGCCGTCGCCAGCTCGTGCCGTGAGATGTCCTGTTAAGTCAGGTAACGAGCGA
GATCCCTGCCTCTAGTTGCCACCATTACTCTCAGGAGTAGTGGGGCGAATTAGCGGGACCGCCGCAGTTAATGCGGAGGA
AGGAAGGGGCCACGGCAGGTCAGTATGCCCCGAAACTCTGGGGCCACACGCGGGCTGCAATGGTAACGACAATGGGTTTC
GAATCCGAAAGGATGAGGTAATCCTCAAACGTTACCACAGTTATGACTGAGGGCTGCAACTCGCCCTCACGAATATGGAA
TCCCTAGTAACTGCGTGTCATTATCGCGCGGTGAATACGTCCCTGCTCCTTGCACACACCGCCCGTCGTTTCATTGAAGT
GAGCTTTTAGCGAGGTGACGTCTGATTGGCGTTATCGAACTTGAGGTTCGTGACAAGGGAAAAGTCGTAACAAGGTGACC
GTAGGGGAACCTGCGGTCGGATCACCTCCT
>CP012850.1:2060567-2062034
CTCCGGTTGATCCTGCCGGACCCGACTGCTATCAGAGTGGGACTAAGCCATGCGAGTCAACATAGCAATATGTGGCATAC
GGCTCAGTAACACGTAGTCAACATGCCCAGGGGACGTGGATAACCTCGGGAAACTGAGGATAAACCGCGATAGGTCATCA
CTTCTGGAATGGGTAATGACTTAAATCTATATGGCCCCTGGATTGGACTGCGGCCGATCAGGCTGTTGGTGAGGTAATGG
CCCACCAAACCTGTAACCGGTACGGGCTCTGAGAGGAGGAGCCCGGAGATGGGCACTGAGACAAGGGCCCAGGCCCTATG
GGGCGCAGCAGGCGCGAAACCTCTGCAATAGGCGAAAGCTTGACAGGGTTACTCTGAGTGATTTCCGTTAAGGAGATCTT
TTGGCACCTCTAAAAATGGTGCAGAATAAGGGGTGGGCAAGTCTGGTGTCAGCCGCCGCGGTAATACCAGCACCCCGAGT
GGTCGGGACGTTTATTGGGCCTAAAGCATCCGTAGCCGGTTCTACAAGTCTTCCGTTAAATCCACCTGCTTAACAGATGG
GCTGCGGAAGATACTATAGAGCTAGGAGGCGGGAGAGGCAAGCGGTACTCGATGGGTAGGGGTAAAATCCGTTGATCCAT
TGAAGACCACCAGTGGCGAAGGCGGCTTGCCAGAACGCGCTCGACGGTGAGGGATGAAAGCTGGGGGAGCAAACCGGATT
AGATACCCGGGTAGTCCCAGCTGTAAACGATGCAGACTCGGTGATGAGTTGGCTTATTGCTAACTCAGTGCCGCAGGGAA
GCCGTTAAGTTTGCCGCCTGGGGAGTACGGTCGCAAGACTGAAACTTAAAGGAATTGGCGGGGGAGCACCACAAGGGGTG
AAGCCTGCGGTTCAATTGGAGTCAACGCCGGAAATCTTACCGGGGGCGACAGCAGAGTGAAGGTCAAGCTGAAGACTTTA
CCAGACAAGCTGAGAGGAGGTGCATGGCCGTCGCCAGCTCGTGCCGTGAGGTGTCCTGTTAAGTCAGGTAACGAGCGAGA
TCCCTGCCTCTAGTTGCTACCATTATTCTCAGGAGTAGTGGAGCTAATTAGAGGGACCGCCGTCGCTGAGACGGAGGAAG
GTGGGGGCTACGGCAGGTCAGTATGCCCCGAAACCCTCGGGCCACACGCGGGCTGCAATGGTAAGGACAATGAGTTTCGA
TTCCGAAAGGAGGAGGCAATCTCTAAACCTTACCACAGTTATGATTGAGGGCTGAAACTCGCCCTCATGAATATGGAATC
CCTAGTAACCGCGTGTCACTATCGCGCGGTGAATACGTCCCTGCTCCTTGCACACACCGCCCGTCGCTTCATCGAAGTTG
GTTCTTGGCGAGGTGGTGCCTAATTGGTACTATCGAACCTGGGGTCAGCAACGAGGGAGAAGTCGTAACAAGGTGGCCGT
AGGGGAACCTGCGGCCGGATCACCTCCT
>CP017922.1:1971556-1973023
AGGAGGTGATCCGGCCGCAGGTTCCCCTACGGCCACCTTGTTACGACTTCTCCCTCGTTGCTGACCCCAGGTTCGATAGT
ACCAATTAGGCACCACCTCGCCAAGAACCAACTTCGATGAAGCGACGGGCGGTGTGTGCAAGGAGCAGGGACGTATTCAC
CGCGCGATAGTGACACGCGGTTACTAGGGATTCCATATTCATGAGGGCGAGTTTCAGCCCTCAATCATAACTGTGGTAAG
GTTTAGAGATTGCCTCCTCCTTTCGGAATCGAAACTCATTGTCCTTACCATTGCAGCCCGCGTGTGGCCCGAGGGTTTCG
GGGCATACTGACCTGCCGTAGCCCCCACCTTCCTCCGTCTCAGCGACGGCGGTCCCTCTAATTAGCTCCACTACTCCTGA
GAATAATGGTAGCAACTAGAGGCAGGGATCTCGCTCGTTACCTGACTTAACAGGACACCTCACGGCACGAGCTGGCGACG
GCCATGCACCTCCTCTCAGCTTGTCTGGTAAAGTCTTCAGCTTGACCTTCACTCTGCTGTCGCCCCCGGTAAGATTTCCG
GCGTTGACTCCAATTGAACCGCAGGCTTCACCCCTTGTGGTGCTCCCCCGCCAATTCCTTTAAGTTTCAGTCTTGCGACC
GTACTCCCCAGGCGGCAAACTTAACGGCTTCCCTGCGGCACTGAATTAGCAATAAGCCAATTCATCACCGAGTCTGCATC
GTTTACAGCTGGGACTACCCGGGTATCTAATCCGGTTTGCTCCCCCAGCTTTCATCCCTCACCGTCGAGCGCGTTCTGGC
AAGCCGCCTTCGCCACTGGTGGTCTTCAATGGATCAACGGATTTTACCCCTACCCATCGAGTACCGCTTGCCTCTCCCGC
CTCCTAGCTCTATAGTATCTTCCGCAGCCCATCTGTTAAGCAGGTGGATTTAACGGAAGACTTGTAGAACCGGCTACGGA
TGCTTTAGGCCCAATAAACGTCCCGACCACTCGGGGTGCTGGTATTACCGCGGCGGCTGACACCAGACTTGCCCACCCCT
TATTCTGCACCATTTTTAGAGGTGCCAAAAGATCTCCTTAACGGAAATCACTCAGAGTAACCCTGTCAAGCTTTCGCCTA
TTGCAGAGGTTTCGCGCCTGCTGCGCCCCATAGGGCCTGGGCCCTTGTCTCAGTGCCCATCTCCGGGCTCCTCCTCTCAG
AGCCCGTACCGGTTACAGGTTTGGTGGGCCATTACCTCACCAACAGCCTGATCGGCCGCAGTCCAATCCAGGGGCCATAT
AGGTTTAAGTCATTACCCATTCCAGAAGTGATGACCTATCGCGGTTTATCCTCAGTTTCCCGAGGTTATCCACGTCCCCT
GGGCATGTTGACTACGTGTTACTGAGCCGTATGCCACATATTGCTATGTCGACTCGCATGGCTTAGTCCCACTCTGATAG
CAGTCGGGTCCGGCAGGATCAACCGGAG
>LT981265.1:1002314-1003780
CTCCGGTTGATCCTGCCGGACCCGACTGCTATCGGATTGGGACTAAGCCATGCGAGTCAACTCCGCAAGGGGTGGCGCAC
GGCTCAGTAACACGTAGTCAACCTACCCTGGGGACGGGGATAACCTCGGGAAACTGAGGCTAAACCCCGATGGGCCATGG
CTCCTGGAATGGGCTATGGCTGAAATCTACATGGCCCCAGGATGGGACTGCGGCCGATCAGGTTGTTGGTGGGGTAATGG
CCCACCAAGCCTATAACCGGTGCGGGCTCTGAGAGGAGGAGCCCGGAGATGGGCACTGAGACAAGGGCCCAGGTCCTATG
GGGCGCAGCAGGCGCGAAACCTCCGCAATGGGCGAAAGCCCGACGGGGTCAGTCCGAGTGGTTCCCGCTGAGGGAACCTT
TTGCCAGCTGTAAACAGGCTGGCGAATAAGGGGTGGGCAAGTTTGGTGTCAGCCGCCGCGGTAATACCAGCACCCCGAGT
GGTCGGGACGATTATTGGGCCTAAAGCATCCGTAGCCGGCCCAGTAAGTCCTCCGTTAAATCCAACGGCTCAACCGTTGG
GCTGCGGGGGATACTGCTGGGCTAGGGGACGGGAGAGGCGAGGGGTATTCCCGGGGTAGGGGTAAAATCCACTGATCCCG
GGAGGACCACCAGTGGCGAAGGCGCCTCGCTAGAACGTGCCCGACGGTGAGGGATGAAAGCTGGGGGAGCGAACCGGATT
AGATACCCGGGTAGTCCCAGCCGTAAACGATGTAGGCTCGGTGTTGGGCTGCCTCAGTGGCAGCCCAGTGCCGCAGGGAA
GCCGTTAAGCCTACCGCCTGGGGAGTACGGCCGCAAGGCTGAAACTTAAAGGAATTGGCGGGGGAGCACCACAAGGGGTG
AAGCCTGCGGTTTAATTGGAGTCAACGCCGGGAACCTTACCAGGGGTGACAGCAGGATGAAGGTCAAGCTAAAGACTTTA
CCAGACAAGCTGAGAGGAGGTGCATGGCCGTCGCCAGCTCGTGCCGTGAGGTGTCCTGTTAAGTCAGGTAACGAGCGAGA
CCCTCGCATCCAGTTGCTACCATCACTCTTTGGAGCGGTGGGGCTAACTGGATGGACTGCCGCCGATAAGGCGGAGGAAG
GAGGGGGCTACGGCAGGTCAGTATGCCCCGAAACCCCTGGGCCACACGCGGGCTGCAATGGTAGGGACAATGGGTTCCGA
CCCCGAAAGGGGGAGGCAATCCCCAAACCCTACCCCAGTTATGATTGAGGGCTGCAACCCGCCCTCATGAATCTGGAATC
CCTAGTAATCGCGTGTCACCATCGCGCGGTGAATACGTCCCTGCTCCTTGCACACACCGCCCGTCGCTTCACCCGAGGTG
GGCTTGCGTGAGATGGTGCCTCTTGGTATCATCGAACGCAAGCTCGCTGAGGGGGGAGAAGTCGTAACAAGGTGGCCGTA
GGGGAACCTGCGGCCGGATCACCTCCT
>CP000866.1:896241-897710
AGGAGGTGATCCGACCGCAGGTTCCCCTACGGTCACCTTGTTACGACTTTTCCCTTGTCACGAACCTCAAGTTCGATAAC
GCCAATCAGACGTCACCTCGCTAAAAGCTCACTTCAATGAAACGACGGGCGGTGTGTGCAAGGAGCAGGGACGTATTCAC
CGCGCGATAATGACACGCAGTTACTAGGGATTCCATATTCGTGAGGGCGAGTTGCAGCCCTCAGTCATAACTGTGGTAAC
GTTTGAGGATTACCTCATCCTTTCGGATTCGAAACCCATTGTCGTTACCATTGCAGCCCGCGTGTGGCCCCAGAGTTTCG
GGGCATACTGACCTGCCGTGGCCCCTTCCTTCCTCCGTATTAACTACGGCGGTCCCGCTAATTCGCCCCACTACTCCTGA
GAGTAATGGTGGCAACTAGAGGCAGGGATCTCGCTCGTTACCTGACTTAACAGGACATCTCACGGCACGAGCTGGCGACG
GCCATGCACCACCTCTCAGCTTGTCTGGTAAAGTCTTCAGCTTGACCTTCATTCTGCTGTCTCTCCGGGTAAGATTTCTG
GCGTTGACTCCAATTGAACCGCAGGCTTCACCCCTTGTGGTGCTCCCCCGCCAATTCCTTTAAGTTTCATACTTGCGTAC
GTACTTCCCAGGCGGCAAACTTAACGGCTTCCCTGCAGCACTGCATTGGCCACAAGCCAATGCATCACTGAGTTTGCATA
GTTTACAGCTGGGACTACCCGGGTATCTAATCCGGTTTGCTCCCCCAGCTTTCATCCCTCACCGTCGGACGTGTTCTGGT
AGACCGCCTTCGCCACAGGTGGTCATCAATAGATCAAAGGATTTTACCCCTTCCTACCGAGTACCGTCTACCTCTCCCAC
TCCCTAGCTCTGCAGTATTCCCGGCAGCCTGTACGTTGAGCGTACAGATTTAACCGAAAACTTACAGAGCCGGCTACGGA
TGCTTTAGGCCCAATAATCATCCTGACCACTTGAGGTGCTGGTTTTACCGCGGCGGCTGACACCAGAACTTGCCCACCCC
TTATTCAACAGTGTTTCTAGGACTGTCAAAAGGTTCGTTTAGCACAAACCACTCGGATTAACCTTGTCGTGCTTTCGCAC
ATTGCAAAGTTTTCTCGCCTGCTGCGCCCCATAGGGCCTGGGTCCGTGTCTCAGTACCCATCTCCGGGCTACTCCTCTCA
GAGCCCGTACCTGTAATAGTCTTGGTGGGCCATTACCTCACCAACAAACTGATAGGCCGCAGTCCCATCCTACGGCGATA
AATCATTTGGAACACAAACCATTCCAGGTATAGTGTTCTATCGGGCATTATACTCAGTTTCCCGAGGTTATTCCCGTCCA
TAGGGTAGGTTGACTACGCGTTACTGAGCCGTCTGCCTTGTATTACTACAATGACTCGCATGGCTTAGTATCAATCCGAT
AGCAGTCAGGTCCGGCAGGATCAACCGGAT
>CP002408.1:1010638-1012106
AGGAGGTGATCCAGCCGCAGGTTCCCCTACGACTACCTTGTTACGACTTCTCCCCCGTTGCTGACCCCAGGTTCGATAGC
GCCAATTAGGCGCCACCTCGCCAAGAACCAGCTTCGGTGAAGCGACGGGCGGTGTGTGCAAGGAGCAGGGACGTATTCAC
CGCGCGATGGTGACACGCGGTTACTAGGGATTCCATATTCATGAGGGCGAGTTTCAGCCCTCAATCATAACTGAGGTAAG
GTTTGAGGGATTGCCTCCCCCTTTCGGGATCGGAGCCCGCTGTCCTTACCATTGCAGCCCGCGTGTGGCCCGAGGGTTTC
GGGGCATACTGACCTGCCGTAGCCCCCTCCTTCCTCCGCCTCAGCGGCGGCGGTCCCTCTAATTAGCCCCTCCGTTCCTG
AGAACAGAGGTAGCAACTAGAGGCAGGGATCTTGCTCGTTACCTGACTTAACAGGACACCTCACGGCACGAGCTGGCGAC
GGCCATGCACCTCCTCTCAGCTTGTCTGGTAAAGTCTTCAGCTTGACCTTCACTCTGCTGTCGCCCCCGGTAAGATTCCC
GGCGTTGACTCCAATTGAACCGCAGGCTTCACCCCTTGTGGTGCTCCCCCGCCAATTCCTTTAAGTTTCAGTCTTGCGAC
CGTACTCCCCAGGCGGCAGACTTAACGGCTTCCCTGCGGCACTGGGTTGGCGCGAAGCCAACCCATCACCGAGTCTGCAT
CGTTTACAGCTGGGACTACCCGGGTATCTAATCCGGTTTGCTCCCCCAGCTTTCATCCCTCACCGTCGAGCGCGTTCTGG
CAAGCCGCCTTCGCCACTGGTGGTCTTCGGTGGATCAGAGGATTTTACCCCTACCCACTGAGTACCGCTTGCCTCTCCCG
CCTCCTAGCCCTGTAGTATCCTCCGCAGCCCATCTGTTGAGCAGGTGGATTTAACGGAGGACTTGCAGAACAAGCTACGG
ATGCTTTAGGCCCAATAATCGTCCCGACCACTCGGGGTGCTGGTATTACCGCGGCGGCTGACACCAGACTTGCCCACCCC
TTATTCTGCACCATTTTTAGAGGTGCCAAAAGATGCCCTTAGCGGGCATCACTCAGAGTAACCCTGTCAGGCTTTCGCCT
ATTGCAGAGGTTTCGCGCCTGCTGCGCCCCATAGGGCCTGGGCCCTTGTCTCAGTGCCCATCTCCGGGCTCCTTCTCTCA
AAGCCCGTACCGGTTACAGGTTTGGTGGGCCATTACCTCACCAACAGCCTGATCGGCCGCAGTCCAATCCAGGGGCCATA
TAGATTTCAGCCATGGTCCATTCCAGAAACCTTGGCCTATCGCGGTTTATCCTCAGTTTCCCGAGGTTATCCACGTCCCC
TGGGCATGTTGACTACGTGTTACTGAGCCGTATGCCACGCCTTGCGGCGTTGACTCGCATGGCTTAGTCCCACTCTGATA
GCAGTCGGGTCCGGCAGGATCAACCGGAG
>CP003842.1:945952-947421
ATCCGGTTGATCCTGCCGGACCTGACTGCTATCGGATTGATACTAAGCCATGCGAGTCATTGTAGCAATACAAGGCAGAC
GGCTCAGTAACGCGTAGTCAACCTAACCTATGGACGGGAATAACCTCGGGAAACTGAGAATAATGCCCGATAGAACACTA
TATCTGGAATGGTTTGTGTTCCAAATGATTTATCGCCGTAGGATGGGACTGCGGCCTATCAGTTTGTTGGTGAGGTAATG
GCCCACCAAGACTATTACAGGTACGGGCTCTGAGAGGAGTAGCCCGGAGATGGGTACTGAGACACGGACCCAGGCCCTAT
GGGGCGCAGCAGGCGAGAAAACTTTGCAATGTGCGAAAGCACGACAAGGTTAATCCGAGTGGTTTCTGCTAAAGGAACCT
TTTGTCAGTCCTAGAAACACTGACGAATAAGGGGTGGGCAAGTTCTGGTGTCAGCCGCCGCGGTAAAACCAGCACCTCAA
GTGGTCAGGATGATTATTGGGCCTAAAGCATCCGTAGCCGGCTCTGTAAGTTTTCGGTTAAATCTGTACGCTCAACGTAC
AGGCTGCCGGGAATACTGCAGAGCTAGGGAGTGGGAGAGGTAGACGGTACTCGGTAGGAAGGGGTAAAATCCTTTGATCT
ATTGATGACCACCTGTGGCGAAGGCGGTCTACCAGAACACGTCCGACGGTGAGGGATGAAAGCTGGGGGAGCAAACCGGA
TTAGATACCCGGGTAGTCCCAGCTGTAAACTATGCAAACTCAGTGATGCATTGGCTTGTGGCCAATGCAGTGCTGCAGGG
AAGCCGTTAAGTTTGCCGCCTGGGAAGTACGTACGCAAGTATGAAACTTAAAGGAATTGGCGGGGGAGCACCACAAGGGG
TGAAGCCTGCGGTTCAATTGGAGTCAACGCCAGAAATCTTACCCGGAGAGACAGCAGAATGAAGGTCAAGCTGAAGACTT
TACCAGACAAGCTGAGAGGTGGTGCATGGCCGTCGCCAGCTCGTGCCGTGAGATGTCCTGTTAAGTCAGGTAACGAGCGA
GATCCCTGCCTCTAGTTGCCACCATTACTCTCAGGAGTAGTGGGGCGAATTAGCGGGACCGCCGCAGTTAATGCGGAGGA
AGGAAGGGGCCACGGCAGGTCAGTATGCCCCGAAACTCTGGGGCCACACGCGGGCTGCAATGGTAACGACAATGGGTTTC
AAATCCGAAAGGATGAGGTAATCCTCAAACGTTACCACAGTTATGACTGAGGGCTGCAACTCGCCCTCACGAATATGGAA
TCCCTAGTAACTGCGTGTCATTATCGCGCGGTGAATACGTCCCTGCTCCTTGCACACACCGCCCGTCGTTTCATTGAAGT
GAGCTTTTAGCGAGGTGACGTCTGATTGGCGTTATCGAACTTGAGGTTCGTGACAAGGGAAAAGTCGTAACAAGGTGACC
GTAGGGGAACCTGCGGTCGGATCACCTCCT
>CP003843.1:952925-954394
AGGAGGTGATCCGACCGCAGGTTCCCCTACGGTCACCTTGTTACGACTTTTCCCTTGTCACGAACCCCAAGTTCGATAAC
GCCAATCAGACGTCACCTCGCTAAGAGCTCACTTCAATGAAACGACGGGCGGTGTGTGCAAGGAGCAGGGACGTATTCAC
CGCGCGATAATGACACGCAGTTACTAGGGATTCCATATTCGTGAGGGCGAGTTGCAGCCCTCAGTCATAACTGTGGTAAC
GTTTGAGGATTACCTCATCCTTTCGGATTTGAAACCCATTGTCGTTACCATTGCAGCCCGCGTGTGGCCCCAGAGTTTCG
GGGCATACTGACCTGCCGTGGCCCCTTCCTTCCTCCGCATTAACTGCGGCGGTCCCGCTAATTCGCCCCACTACTCCTGA
GAGTAATGGTGGCAACTAGAGGCAGGGATCTCGCTCGTTACCTGACTTAACAGGACATCTCACGGCACGAGCTGGCGACG
GCCATGCACCACCTCTCAGCTTGTCTGGTAAAGTCTTCAGCTTGACCTTCATTCTGCTGTCTCTCCGGGTAAGATTTCTG
GCGTTGACTCCAATTGAACCGCAGGCTTCACCCCTTGTGGTGCTCCCCCGCCAATTCCTTTAAGTTTCATACTTGCGTAC
GTACTTCCCAGGCGGCAAACTTAACGGCTTCCCTGCAGCACTGCATTGGCCACAAGCCAATGCATCACTGAGTTTGCATA
GTTTACAGCTGGGACTACCCGGGTATCTAATCCGGTTTGCTCCCCCAGCTTTCATCCCTCACCGTCGGACGTGTTCTGGT
AGACCGCCTTCGCCACAGGTGGTCATCAATAGATCAAAGGATTTTACCCCTTCCTACCGAGTACCGTCTACCTCTCCCAC
TCCCTAGCTCTGCAGTATTCCCGGCAGCCTGTACGTTGAGCGTACAGATTTAACCGAAAACTTACAGAGCCGGCTACGGA
TGCTTTAGGCCCAATAATCATCCTGACCACTTGAGGTGCTGGTTTTACCGCGGCGGCTGACACCAGAACTTGCCCACCCC
TTATTCGTCAGTGTTTCTAGGACTGACAAAAGGTTCCTTTAGCAGAAACCACTCGGATTAACCTTGTCGTGCTTTCGCAC
ATTGCAAAGTTTTCTCGCCTGCTGCGCCCCATAGGGCCTGGGTCCGTGTCTCAGTACCCATCTCCGGGCTACTCCTCTCA
GAGCCCGTACCTGTAATAGTCTTGGTGGGCCATTACCTCACCAACAAACTGATAGGCCGCAGTCCCATCCTACGGCGATA
AATCATTTGGAACACAAACCATTCCAGATATAGTGTTCTATCGGGCATTATTCTCAGTTTCCCGAGGTTATTCCCGTCCA
TAGGTTAGGTTGACTACGCGTTACTGAGCCGTCTGCCTTGTATTGCTACAATGACTCGCATGGCTTAGTATCAATCCGAT
AGCAGTCAGGTCCGGCAGGATCAACCGGAT
>CP007174.1:1979203-1980671
AGGAGGTGATCCAGCCGCAGGTTCCCCTACGACTACCTTGTTACGACTTCTCCCCCGTTGCTGACCCCAGGTTCGATAGC
GCCAATTAGGCGCCACCTCGCCAAGAACCAGCTTCGGTGAAGCGACGGGCGGTGTGTGCAAGGAGCAGGGACGTATTCAC
CGCGCGATAGTGACACGCGGTTACTAGGGATTCCAGATTCATGAGGGCGAGTTTCAGCCCTCAATCATAACTGAGGTAAG
GTTTGTGGGATTGCCTCCTCCTTTCGGAATCGGAGCCCGTTGTCCTTACCATTGCAGCCCGCGTGTGGCCCGAGGGTTTC
GGGGCATACTGACCTGCCGTAGCCCCCTCCTTCCTCCGCCTCAGCGGCGGCGGTCCCTCTAATTAGCCCTGCTAGTCCGG
AGACCAGCAGTAGCAACTAGAGGCAGGGATCTTGCTCGTTACCTGACTTAACAGGACACCTCACGGCACGAGCTGGCGAC
GGCCATGCACCTCCTCTCAGCTTGTCTGGTAAAGTCTTCAGCTTGACCTTCACTCTGCTGTCGCCCCCGGTAAGATTTCC
GGCGTTGACTCCAATTGAACCGCAGGCTTCACCCCTTGTGGTGCTCCCCCGCCAATTCCTTTAAGTTTCAGTCTTGCGAC
CGTACTCCCCAGGCGGCAGACTTAACGGCTTCCCTGCGGCACTGGGTTGGCCCAAAGCCAACCCATCACCGAGTCTGCAT
CGTTTACAGCTGGGACTACCCGGGTATCTAATCCGGTTTGCTCCCCCAGCTTTCATCCCTCACCGTCGAGCGCGTTCTGG
CAAGCCGCCTTCGCCACTGGTGGTCTTCAGTGGATCAGAGGATTTTACCCCTACCCACTGAGTACCGCTTGCCTCTCCCG
CCTCCTAGCCCTGTAGTATCCTCCGCAGCCCATCTGTTGAGCAGGTGGATTTAACGGAAGACTTGCAGAACCGGCTACGG
ATGCTTTAGGCCCAATAATCGTCCCGACCACTCGGGGTGCTGGTATTACCGCGGCGGCTGACACCAGACTTGCCCACCCC
TTATTCTGCACCATTTTTAGAGGTGCCAAAAGACGTCCTTAACGGACGTCACTCAGAGTAACCCTGTCAAGCTTTCGCCT
ATTGCAGAGGTTTCGCGCCTGCTGCGCCCCATAGGGCCTGGGCCCTTGTCTCAGTGCCCATCTCCGGGCTCCTCCTCTCA
GAGCCCGTACCGGTTACAGGTTTGGTGGGCCATTACCTCACCAACAGCCTGATCGGCCGCAGTCCAATCCAGGGGCCATG
TAGGTTTCAGCCATGATCCATTCCAGAAACCATGGCCTATCGCGGTTTATCCTCAGTTTCCCGAGGTTATCCACGTCCCC
TGGGTATGTTGACTACGTGTTACTGAGCCGTATGCCACGCATTGCTGCGTTAACTCGCATGGCTTAGTCCCACTCTGATA
GCAGTCGGGTCCGGCAGGATCAACCGGAG
>CP007536.1:892626-894094
AGGAGGTGATCCAGCCGCAGGTTCCCCTACGACTACCTTGTTACGACTTCTCCCCCGTTGCTGACCCCAGGTTCGATAGC
GCCAATTAGGCGCCACCTCGCCAAGAACCAGCTTCGGTGAAGCGACGGGCGGTGTGTGCAAGGAGCAGGGACGTATTCAC
CGCGCGATAGTGACACGCGGTTACTAGGGATTCCAGATTCATGAGGGCGAGTTTCAGCCCTCAATCATAACTGAGGTAAG
GTTTGTGGGATTGCCTCCTCCTTTCGGAATCGGAGCCCGTTGTCCTTACCATTGCAGCCCGCGTGTGGCCCGAGGGTTTC
GGGGCATACTGACCTGCCGTAGCCCCCTCCTTCCTCCGCCTCAGCGGCGGCGGTCCCTCTAATTAGCCCTTCTAGTCCTG
AGACCAGCAGTAGCAACTAGAGGCAGGGATCTTGCTCGTTACCTGACTTAACAGGACACCTCACGGCACGAGCTGGCGAC
GGCCATGCACCTCCTCTCAGCTTGTCTGGTAAAGTCTTCAGCTTGACCTTCACTCTGCTGTCGCCCCCGGTAAGATTTCC
GGCGTTGACTCCAATTGAACCGCAGGCTTCACCCCTTGTGGTGCTCCCCCGCCAATTCCTTTAAGTTTCAGTCTTGCGAC
CGTACTCCCCAGGCGGCAGACTTAACGGCTTCCCTGCGGCACTGGGTTGGCCCAAAGCCAACCCATCACCGAGTCTGCAT
CGTTTACAGCTGGGACTACCCGGGTATCTAATCCGGTTTGCTCCCCCAGCTTTCATCCCTCACCGTCGAGCGCGTTCTGG
CAAGCCGCCTTCGCCACTGGTGGTCTTCAGTGGATCAGAGGATTTTACCCCTACCCACTGAGTACCGCTTGCCTCTCCCG
CCTCCTAGCCCTGTAGTATCCTCCGCAGCCCATCTGTTGAGCAGGTGGATTTAACGGAAGACTTGCAGAACCGGCTACGG
ATGCTTTAGGCCCAATAATCGTCCCGACCACTCGGGGTGCTGGTATTACCGCGGCGGCTGACACCAGACTTGCCCACCCC
TTATTCTGCACCATTTTTAGAGGTGCCAAAAGACGTCCTTAACGGACGTCACTCAGAGTAACCCTGTCAAGCTTTCGCCT
ATTGCAGAGGTTTCGCGCCTGCTGCGCCCCATAGGGCCTGGGCCCTTGTCTCAGTGCCCATCTCCGGGCTCCTCCTCTCA
GAGCCCGTACCGGTTACAGGTTTGGTGGGCCATTACCTCACCAACAGCCTGATCGGCCGCAGTCCAATCCAGGGGCCATG
TAGGTTTCAGCCATGATCCATTCCAGAAATCATGGCCTATCGCGGTTTATCCTCAGTTTCCCGAGGTTATCCACGTCCCC
TGGGCATGTTGACTACGTGTTACTGAGCCGTATGCCACGCATTGCTGCGTTAACTCGCATGGCTTAGTCCCACTCTGATA
GCAGTCGGGTCCGGCAGGATCAACCGGAG
>CP011070.1:762944-764413
ATCCGGTTGATCCTGCCGGACCTGACTGCTATCGGATTGATACTAAGCCATGCGAGTCATTGTAGCAATACAAGGCAGAC
GGCTCAGTAACGCGTAGTCAACCTACCCTATGGACGGGAATAACCTCGGGAAACTGAGAATAATGCCCGATAGAACATTA
TGCCTGGAATGGTTTATGTTCCAAATGATTTATCGCCGTAGGATGGGACTGCGGCCTATCAGTTTGTTGGTGAGGTAATG
GCCCACCAAGACTATTACAGGTACGGGCTCTGAGAGGAGTAGCCCGGAGATGGGTACTGAGACACGGACCCAGGCCCTAT
GGGGCGCAGCAGGCGAGAAAACTTTGCAATGTGCGAAAGCACGACAAGGTTAATCCGAGTGGTTTCTGCTAAAGGAACCT
TTTGACAGTCCTAGAAACACTGTTGAATAAGGGGTGGGCAAGTTCTGGTGTCAGCCGCCGCGGTAAAACCAGCACCTCAA
GTGGTCAGGATGATTATTGGGCCTAAAGCATCCGTAGCCGGCTCTGTAAGTTTTCGGTTAAATCTATACGCTCAACGTAT
AGGCTGCCGGGAATACTGCAGAGCTAGGGAGTGGGAGAGGTAGACGGTACTCGGTAGGAAGGGGTAAAATCCTTTGATCT
ATTGATGACCACCTGTGGCGAAGGCGGTCTACCAGAACACGTCCGACGGTGAGGGATGAAAGCTGGGGGAGCAAACCGGA
TTAGATACCCGGGTAGTCCCAGCTGTAAACTATGCAAACTCAGTGATGCATTGGCTTGTGGCCAATGCAGTGCTGCAGGG
AAGCCGTTAAGTTTGCCGCCTGGGAAGTACGTACGCAAGTATGAAACTTAAAGGAATTGGCGGGGGAGCACCACAAGGGG
TGAAGCCTGCGGTTCAATTGGAGTCAACGCCAGAAATCTTACCCGGAGAGACAGCAGAATGAAGGTCAAGCTGAAGACTT
TACCAGACAAGCTGAGAGGTGGTGCATGGCCGTCGCCAGCTCGTGCCGTGAGATGTCCTGTTAAGTCAGGTAACGAGCGA
GATCCCTGCCTCTAGTTGCCACCATTACTCTCAGGAGTAGTGGGGCGAATTAGCGGGACCGCCGCAGTTAATGCGGAGGA
AGGAAGGGGCCACGGCAGGTCAGTATGCCCCGAAACTCTGGGGCCACACGCGGGCTGCAATGGTAATGACAATGGGTTCC
AAATCCGAAAGGAGGAGGTAATCCCCAAACATTACCACAGTTATGACTGAGGGCTGCAACTCGCCCTCACGAATATGGAA
TCCCTAGTAACTGCGTGTCATTATCGCGCGGTGAATACGTCCCTGCTCCTTGCACACACCGCCCGTCGTTTCATTGAAGT
GAGCTTTTAGCGAGGTGACGTCTGATTGGCGTTATCGAACTTGAGGTTCGTGACAAGGGAAAAGTCGTAACAAGGTGACC
GTAGGGGAACCTGCGGTCGGATCACCTCCT
>CP011097.2:737014-738483
ATCCCGTTGATCCTGCGGGACCTGACTGCTATCGGATTGGTACTAAGCCATGCGAGTCGTTGTAGCAATACAAGGCGGAC
TGCTCAGTAACACGTAGTTAATCTAACCTATGGATGGGCATAACCTCGGGAAACTGAGAATAATACCCAATAGACCACAG
TGCCTGGAATGGCCTGTGGTTCAAATGATTTATCGCCGTAGGATGGGACTGCGGCCTATCAGCTAGTTGGTGAGGTAATG
GCCCACCAAGGCTATAACAGGTACGGGCTCTGAGAGGAGGGGCCCGGAGATGGGTACTGAGACACGGACCCAGGCCCTAT
GGGGCGCAGCAGGCGAGAAACCTTTGCAATGTGCGAAAGCACGACAAGGTTAATCCGAGTGTCTCCCGCTAAGGGAGTCT
TTTGTCAGTTCTAGAACCACTGGTGAATAAGGGGTGGGCAAGTTCTGGTGTCAGCCGCCGCGGTAAAACCAGCACCTCGA
GTGGTCAGGAGGTTTATTGGGCCTAAAGCATCCGTAGCCGGTTGCATAAGTTTTCGGTTAAATCTATGCGCTTAACGTAT
AGGCCGCCGAAAATACTGTGCAGCTAGGGAGTGGGAGAGGTACACGGTACTCGATAGGAAGGGGTAAAATCCTTTGATCT
ATTGATGACCACCTGTGGCGAAGGCGGTGTACCAGAACACGTTCGACGGTGAGGGATGAAAGCTGGGGGAGCAAACCGGA
TTAGATACCCGGGTAGTCCCAGCTGTAAACGATGCAGACTCGGTGATGCATTGGCTTGTGGCCAATGCAGTGCCGCAGGG
AAGCCGTTAAGTCTGCCGCCTGGGAAGTACGTACGCAAGTATGAAACTTAAAGGAATTGGCGGGGGAGCACCACAAGGGG
TGAAGCCTGCGGTTCAATTGGAGTCAACGCCAGAAATCTTACCTGGGGCGACAGCAGAATGAAGGTCAAGCTGAAGACTT
TACCAGACAAGCTGAGAGGTGGTGCATGGCCGTCGCCAGCTCGTGCCGTGAGATGTCCTGTTAAGTCAGGTAACGAGCGA
GACCCCTGCGTCTAGTTGCTACCATTACTCTCTGGAGTAGTGGAGCGAATTAGACGGACCGCCACAGTTAATGTGGAGGA
AGGAAGGGGCCACGGCAGGTCAGTATGCCCCGAAACCCTAGGGCTACACGCGGGCTGCAATGGTATTGACAATGTGTTCC
GAATCCGAAAGGAGGAGGCAATCATTAAACGATACCTCAGTTATGACTGAGGGCTGTAACTCGCCCTCACGAATATGGAA
TCCCTAGTAACCGCGCGTCACTACCGCGCGGTGAATACGTCCCTGCTCCTTGCACACACCGCCCGTCGTTTCATCGAAGT
TGGCCTTTAGTGAGGTAGTGTCTACTTGGCATTATCGAGCTTGAGGTCAGTGACGAGGGAAAAGTCGTAACAAGGTGACC
GTAGGGGAACCTGCGGTCGGATCACCTCCT
>CP021324.1:507271-508740
ATCCGGTTGATCCTGCCGGACCTGACTGCTATCGGATTGATACTAAGCCATGCGAGTCATTGTAGCAATACAAGGCATAC
GGCTCAGTAACGCGTAGTCAACCTAACCTATGGACGGGAATAACCTCGGGAAACTGAGAATAATGCCCGATAGAACATTA
TGCCTGGAATGGTTTATGTTCCAAATGATTTATCGCCGTAGGATGGGACTGCGGCCTATCAGTTTGTTGGTGAGGTAATG
GCCCACCAAGACTATTACAGGTACGGGCTCTGAGAGGAGTAGCCCGGAGATGGGTACTGAGACACGGACCCAGGCCCTAT
GGGGCGCAGCAGGCGAGAAAACTTTGCAATGTGCGAAAGCACGACAAGGTTAATCCGAGTGGTTTCTGCTAAAGAAACCT
TTTGTCAGTCCTAGAAACACTGATGAATAAGGGGTGGGCAAGTTCTGGTGTCAGCCGCCGCGGTAAAACCAGCACCTCAA
GTGGTCAGGATGATTATTGGGCCTAAAGCATCCGTAGCCGGCTCTGTAAGTTTTCGGTTAAATCTGTACGCTCAACGTAC
AGGCTGCCGGGAATACTGCAGAGCTAGGGAGTGGGAGAGGTAGACGGTACTCGGTAGGAAGGGGTAAAATCCTTTGATCT
ATTGATGACCACCTGTGGCGAAGGCGGTCTACCAGAACACGTCCGACGGTGAGGGATGAAAGCTGGGGGAGCAAACCGGA
TTAGATACCCGGGTAGTCCCAGCTGTAAACTATGCAAACTCAGTGATGCATTGGCTTGTGGCCAATGCAGTGCTGCAGGG
AAGCCGTTAAGTTTGCCGCCTGGGAAGTACGTACGCAAGTATGAAACTTAAAGGAATTGGCGGGGGAGCACCACAAGGGG
TGAAGCCTGCGGTTCAATTGGAGTCAACGCCAGAAATCTTACCCGGAGAGACAGCAGAATGAAGGTCAAGCTGAAGACTT
TACCAGACAAGCTGAGAGGTGGTGCATGGCCGTCGCCAGCTCGTGCCGTGAGATGTCCTGTTAAGTCAGGTAACGAGCGA
GATCCCTGCCTCTAGTTGCCACCATTACTCTCAGGAGTAGTGGGGCGAATTAGCGGGACCGCCGCAGTTAATGCGGAGGA
AGGAAGGGGCCACGGCAGGTCAGTATGCCCCGAAACTCTGGGGCCACACGCGGGCTGCAATGGTAACGACAATTGGTTTC
AAATCCGAAAGGATGAGGTAATCCTCAAACGTTACCACAGTTATGACTGAGGGCTGCAACTCGCCCTCACGAATATGGAA
TCCCTAGTAACTGCGTGTCATTATCGCGCGGTGAATACGTCCCTGCTCCTTGCACACACCGCCCGTCGTTTCATTGAAGT
GAGCTTTTAGCGAGGTGACGTCTAATTGGCGTTATCGAACTTGAGGTTCGTGACAAGGGAAAAGTCGTAACAAGGTGACC
GTAGGGGAACCTGCGGTCGGATCACCTCCT
>CP024014.1:710109-711575
AGGAGGTGATCCGGCCGCAGGTTCCCCTACGGCCACCTTGTTACGACTTCTCCCCCCTCAGCGAGCTTGCGTTCGATGAT
ACCAAGAGGCACCATCTCACGCAAGCCCACCTCGGGTGAAGCGACGGGCGGTGTGTGCAAGGAGCAGGGACGTATTCACC
GCGCGATGGTGACACGCGATTACTAGGGATTCCAGATTCATGAGGGCGGGTTGCAGCCCTCAATCATAACTGGGGTAGGG
TTTGGGGATTGCCTCCCCCTTTCGGGGTCGGAACCCATTGTCCCTACCATTGCAGCCCGCGTGTGGCCCAGGGGTTTCGG
GGCATACTGACCTGCCGTAGCCCCCTCCTTCCTCCGCCTTATCGGCGGCAGTCCATCCAGTTAGCCCCACCGCTCCAAAG
AGTGATGGTAGCAACTGGATGCGAGGGTCTCGCTCGTTACCTGACTTAACAGGACACCTCACGGCACGAGCTGGCGACGG
CCATGCACCTCCTCTCAGCTTGTCTGGTAAAGTCTTTAGCTTGACCTTCATCCTGCTGTCACCCCTGGTAAGGTTCCCGG
CGTTGACTCCAATTAAACCGCAGGCTTCACCCCTTGTGGTGCTCCCCCGCCAATTCCTTTAAGTTTCAGCCTTGCGGCCG
TACTCCCCAGGCGGTAGGCTTAACGGCTTCCCTGCGGCACTGGGCTGCCACTGAGGCAGCCCAACACCGAGCCTACATCG
TTTACGGCTGGGACTACCCGGGTATCTAATCCGGTTCGCTCCCCCAGCTTTCATCCCTCACCGTCGGGCACGTTCTAGCG
AGGCGCCTTCGCCACTGGTGGTCCTCCCGGGATCAGTGGATTTTACCCCTACCCCGGGAATACCCCTCGCCTCTCCCGTC
CCCTAGCCCAGCAGTATCCCCCGCAGCCCAACGGTTGAGCCGTTGGATTTAACGGAGGACTTACTGGGCCGGCTACGGAT
GCTTTAGGCCCAATAATCGTCCCGACCACTCGGGGTGCTGGTATTACCGCGGCGGCTGACACCAAACTTGCCCACCCCTT
ATTCGCCAGCCTGTTTACAGCTGGCAAAAGGTTCCCTCAGCGGGAACCACTCGGACTGACCCCGTCGGGCTTTCGCCCAT
TGCGGAGGTTTCGCGCCTGCTGCGCCCCATAGGACCTGGGCCCTTGTCTCAGTGCCCATCTCCGGGCTCCTCCTCTCAGA
GCCCGCACCGGTTATAGGCTTGGTGGGCCATTACCCCACCAACAACCTGATCGGCCGCAGTCCCATCCTGGGGCCATGTA
GATTTCAGCCATAGCCCATTCCAGGAGCCATGGCCCATCGGGGTTTAGCCTCAGTTTCCCGAGGTTATCCCCGTCCCCAG
GGTAGGTTGACTACGTGTTACTGAGCCGTGCGCCACCCCTTGCGGAGTTGACTCGCATGGCTTAGTCCCAATCCGATAGC
AGTCGGGTCCGGCAGGATCAACCGGAG
>CP024808.1:289228-290697
ATCCCGTTGATCCTGCGGGACCTGACTGCTATCGGATTGGTACTAAGCCATGCGAGTCGTTGTAGCAATACAAGGCGAAC
TGCTCAGTAACACGTAGTTAACCTAACCTATGGATGGGGATAACCTCGGGAAACTGAGAATAATACCCAATAGACCACAG
TGCCTGGAATGGCCTGTGGTTGAAATGATTTATCGCTGTAGGATGGGACTGCGGCCTATCAGCTTGTTGGTGAGGTAATG
GCCCACCAAGGCTATAACAGGTACGGGCTCTGAGAGGAGGGGCCCGGAGATGGGTACTGAGACACGGACCCAGGCCCTAT
GGGGCGCAGCAGGCGAGAAACCTTTGCAATGTGCGAAAGCACGACAAGGTTAATCCGAGTGTCTCCTGCTAAAGGAGTCT
TTTGTCAGTTGTAGAATCACTGGTGAATAAGGGGTGGGCAAGTTCTGGTGTCAGCCGCCGCGGTAAAACCAGCACCTCGA
GTGGTCAGGAGGTTTATTGGGCCTAAAGCATCCGTAGCCGGTTGCATAAGTTTTCGGTTAAATCTATGCGCTCAACGTAT
AGGCCGCCGAAAATACTGTGCAGCTAGGGAGTGGGAGAGGTACACGGTACTCAATAGGAAGGGGTAAAATCCTTTGATCT
ATTGATGACCACCTGTGGCGAAGGCGGTGTACCAGAACACGTTCGACGGTGAGGGATGAAAGCTGGGGGAGCAAACCGGA
TTAGATACCCGGGTAGTCCCAGCTGTAAACGATGCAGACTCGGTGATGCATTGGCTTGTGGCCAATGCAGTGCCGCAGGG
AAGCCGTTAAGTCTGCCGCCTGGGAAGTACGTACGCAAGTATGAAACTTAAAGGAATTGGCGGGGGAGCACCACAAGGGG
TGAAGCCTGCGGTTCAATTGGAGTCAACGCCAGAAATCTTACCTGGGGCGACAGCAGAATGAAGGTCAAGCTGAAGACTT
TACCAGACACGCTGAGAGGTGGTGCATGGCCGTCGCCAGCTCGTGCCGTGAGATGTCCTGTTAAGTCAGGTAACGAGCGA
GACCCCTGCGTCTAGTTGCTACCATTACTCTCTGGAGTAGTGGAGCGAATTAGACGGACCGCCACAGTTAATGTGGAGGA
AGGAAGGGGCCACGGCAGGTCAGTATGCCCCGAAACCCTAGGGCTACACGCGGGCTGCAATGGTATTGACAATGTGTTCC
GAATCCGAAAGGAGGAGGCAATCATTAAACAATATCTCAGTTATGACTGAGGGCTGTAACTCGCCCTCACGAATATGGAA
TCCCTAGTAACCGCGCGTCACTACCGCGCGGTGAATACGTCCCTGCTCCTTGCACACACCGCCCGTCGTTTCATCGAAAT
TGGCCTTTAGTGAGGTAGTGTCTACTTGGCATTATCGAGCTTGAGGTCAGTAACGAGGGAAAAGTCGTAACAAGGTGACC
GTAGGGGAACCTGCGGTCGGATCACCTCCT
>CP026993.1:590048-591517
ATCCGGTTGATCCTGCCGGACCTGACTGCTATCGGATTGATACTAAGCCATGCGAGTCATTGTAGCAATACAAGGCAGAC
GGCTCAGTAACGCGTAGTCAACCTAACCTATGGACGGGAATAACCTCGGGAAACTGAGAATAATGCCCGATAGAACACTA
TACCTGGAATGGTTTGTGTTCCAAATGATTTATCGCCGTAGGATGGGACTGCGGCCTATCAGTTTGTTGGTGAGGTAATG
GCCCACCAAGACTATTACAGGTACGGGCTCTGAGAGGAGTAGCCCGGAGATGGGTACTGAGACACGGACCCAGGCCCTAT
GGGGCGCAGCAGGCGAGAAAACTTTGCAATGTGCGAAAGCACGACAAGGTTAATCCGAGTGGTTTGTGCTAAACGAACCT
TTTGTCGGTCCTAGAAACACCGATGAATAAGGGGTGGGCAAGTTCTGGTGTCAGCCGCCGCGGTAAAACCAGCACCTCAA
GTGGTCAGGATGATTATTGGGCCTAAAGCATCCGTAGCCGGCTCTGTAAGTTTTCGGTTAAATCTGTACGCTCAACGTAC
AGGCTGCCGGGAATACTGCAGAGCTAGGGAGTGGGAGAGGTAGACGGTACTCGGTAGGAAGGGGTAAAATCCTTTGATCT
ATTGATGACCACCTGTGGCGAAGGCGGTCTACCAGAACACGTCCGACGGTGAGGGATGAAAGCTGGGGGAGCAAACCGGA
TTAGATACCCGGGTAGTCCCAGCTGTAAACTATGCAAACTCAGTGATGCATTGGCTTGTGGCCAATGCAGTGCTGCAGGG
AAGCCGTTAAGTTTGCCGCCTGGGAAGTACGTACGCAAGTATGAAACTTAAAGGAATTGGCGGGGGAGCACCACAAGGGG
TGAAGCCTGCGGTTCAATTGGAGTCAACGCCAGAAATCTTACCCGGAGAGACAGCAGAATGAAGGTCAAGCTGAAGACTT
TACCAGACAAGCTGAGAGGTGGTGCATGGCCGTCGCCAGCTCGTGCCGTGAGATGTCCTGTTAAGTCAGGTAACGAGCGA
GATCCCTGCCTCTAGTTGCCACCATTACTCTCAGGAGTAGTGGGGCGAATTAGCGGGACCGCCGCAGTTAATGCGGAGGA
AGGAAGGGGCCACGGCAGGTCAGTATGCCCCGAAACTCTGGGGCCACACGCGGGCTGCAATGGTAACGACAATGGGTTTC
AAATCCGAAAGGATGAGGTAATCCTCAAACGTTACCACAGTTATGACTGAGGGCTGCAACTCGCCCTCACGAATATGGAA
TCCCTAGTAACTGCGTGTCATTATCGCGCGGTGAATACGTCCCTGCTCCTTGCACACACCGCCCGTCGTTTCATTGAAGT
GAGCTCTTAGCGAGGTGACGTCTGATTGGCGTTATCGAACTTGGGGTTCGTGACAAGGGAAAAGTCGTAACAAGGTGACC
GTAGGGGAACCTGCGGTCGGATCACCTCCT
>CP026994.1:623745-625214
ATCCGGTTGATCCTGCCGGACCTGACTGCTATCGGATTGATACTAAGCCATGCGAGTCATTGTAGCAATACAAGGCATAC
GGCTCAGTAACGCGTAGTCAACCTAACCTATGGACGAGAATAACCTCGGGAAACTGAGAATAATGCTCGATAGAACACTA
TATCTGGAATGGTTTGTGTTCCAAATGATTTATCGCCGTAGGATGGGACTGCGGCCTATCAGTTTGTTGGTGAGGTAATG
GCCCACCAAGACTATTACAGGTACGGGCTCTGAGAGGAGTAGCCCGGAGATGGGTACTGAGACACGGACCCAGGCCCTAT
GGGGCGCAGCAGGCGAGAAAACTTTGCAATGTGCGAAAGCACGACAAGGTTAATCCGAGTGATTTGTGCTAAACGAATCT
TTTGTTAGTCCTAGAAACACTAACGAATAAGGGGTGGGCAAGTTCTGGTGTCAGCCGCCGCGGTAAAACCAGCACCTCAA
GTGGTCAGGATGATTATTGGGCCTAAAGCATCCGTAGCCGGCTCTGTAAGTTTTCGGTTAAATCTGTACGCTTAACGTAC
AGGCTGCCGGGAATACTGCAGAGCTAGGGAGTGGGAGAGGTAGACGGTACTCGGTAGGAAGGGGTAAAATCCTTTGATCT
ATTGATGACCACCTGTGGCGAAGGCGGTCTACCAGAACACGTCCGACGGTGAGGGATGAAAGCTGGGGGAGCAAACCGGA
TTAGATACCCGGGTAGTCCCAGCTGTAAACTATGCAAACTCAGTGATGCATTGACTTGTGGTCAATGCAGTGCTGCAGGG
AAGCCGTTAAGTTTGCCGCCTGGGAAGTACGTACGCAAGTATGAAACTTAAAGGAATTGGCGGGGGAGCACCACAAGGGG
TGAAGCCTGCGGTTCAATTGGAGTCAACGCCAGAAATCTTACCCGGAGAGACAGCAGAATGAAGGTCAAGCTGAAGACTT
TACCAGACAAGCTGAGAGGTGGTGCATGGCCGTCGCCAGCTCGTGCCGTGAGATGTCCTGTTAAGTCAGGTAACGAGCGA
GATCCCTGCCTCTAGTTGCCACCATTACTCTCAGGAGTAGTGGGGCGAATTAGCGGGACCGCCGCAGTTAATGCGGAGGA
AGGAAGGGGCCACGGCAGGTCAGTATGCCCCGAAACTCTGGGGCCACACGCGGGCTGCAATGGTAACGACAATGGGTTTC
AAATCCGAAAGGATGAGGTAATCCTCAAACGTTACCACAGTTATGACTGAGGGCTGCAACTCGCCCTCACGAATATGGAA
TCCCTAGTAAATGCGTGTCATTATCGCGCGTTGAATACGTCCCTGCTCCTTGCACACACCGCCCGTCGTTTCATTGAAGT
GAGCTCTTAGCGAGGTGACGTCTGATTGGCGTTATCGAACTTGGGGTTCGTGACAAGGGAAAAGTCGTAACAAGGTGACC
GTAGGGGAACCTGCGGTCGGATCACCTCCT
>CP026995.1:1350810-1352279
AGGAGGTGATCCGACCGCAGGTTCCCCTACGGTCACCTTGTTACGACTTTTCCCTTGTCACGAACCTCAAGTTCGATAAC
GCCAATCAGACGTCACCTCGCTAAAAGCTCACTTCAATGAAACGACGGGCGGTGTGTGCAAGGAGCAGGGACGTATTCAC
CGCGCGATAATGACACGCAGTTACTAGGGATTCCATATTCGTGAGGGCGAGTTGCAGCCCTCAGTCATAACTGTGGTAAT
GTTTGGGGATTACCTCCTCCTTTCGGATTTGGAACCCATTGTCATTACCATTGCAGCCCGCGTGTGGCCCCAGAGTTTCG
GGGCATACTGACCTGCCGTGGCCCCTTCCTTCCTCCGCATTAACTGCGGCGGTCCCGCTAATTCGCCCCACTACTCCTGA
GAGTAATGGTGGCAACTAGAGGCAGGGATCTCGCTCGTTACCTGACTTAACAGGACATCTCACGGCACGAGCTGGCGACG
GCCATGCACCACCTCTCAGCTTGTCTGGTAAAGTCTTCAGCTTGACCTTCATTCTGCTGTCTCTCCGGGTAAGATTTCTG
GCGTTGACTCCAATTGAACCGCAGGCTTCACCCCTTGTGGTGCTCCCCCGCCAATTCCTTTAAGTTTCATACTTGCGTAC
GTACTTCCCAGGCGGCAAACTTAACGGCTTCCCTGCAGCACTGCATTGGCCACAAGCCAATGCATCACTGAGTTTGCATA
GTTTACAGCTGGGACTACCCGGGTATCTAATCCGGTTTGCTCCCCCAGCTTTCATCCCTCACCGTCGGACGTGTTCTGGT
AGACCGCCTTCGCCACAGGTGGTCATCAATAGATCAAAGGATTTTACCCCTTCCTACCGAGTACCGTCTACCTCTCCCAC
TCCCTAGCTCTGCAGTATTCCCGGCAGCCTGTACGTTGAGCGTACAGATTTAACCGAAAACTTATAGAGCCGGCTACGGA
TGCTTTAGGCCCAATAATCATCCTGACCACTTGAGGTGCTGGTTTTACCGCGGCGGCTGACACCAGAACTTGCCCACCCC
TTATTCATCAGTGTTTCTAGGACTGACAAAAGGTTCCTTTAGCAGAAACCACTCGGATTAACCTTGTCGTGCTTTCGCAC
ATTGCAAAGTTTTCTCGCCTGCTGCGCCCCATAGGGCCTGGGTCCGTGTCTCAGTACCCATCTCCGGGCTACTCCTCTCA
GAGCCCGTACCTGTAATAGTCTTGGTGGGCCATTACCTCACCAACAAACTGATAGGCCGCAGTCCCATCCTACGGCGATA
AATCATTTGAAACATAAACCATTCCAGGCATAATGTTCTATCGGGCATTATTCTCAGTTTCCCGAGGTTATTCCCGTCCA
TAGGGTAGGTTGACTACGCGTTACTGAGCCGTCTGCCTTGTATTGCTACAATGACTCGCATGGCTTAGTATCAATCCGAT
AGCAGTCAGGTCCGGCAGGATCAACCGGAT
>CP030846.1:1030041-1031510
AGGAGGTGATCCGACCGCAGGTTCCCCTACGGTCACCTTGTTACGACTTTTCCCTTGTCACTGACCTCAAGCTCGATAAT
GCCAACAAGACACTACCTCACTAAAAGCCAACTTCAATGAAACGACGGGCGGTGTGTGCAAGGAGCAGGGACGTATTCAC
CGCGCGGTAGTGACGCGCAGTTACTAGGGATTCCATATTCATGAGGGCGAGTTACAGCCCTCAATCATAACTGAGGTATT
GTTTGATGATTGCCTCCTCCTTTCGGATTCGGAACACATTGTCAATACCATTGCAGCCCGCGTGTGGCCCCAGAGTTTCG
GGGCATACTGACCTGCCGTGGCCCCTTCCTTCCTCCGCATTAACTGCGGCGGTCCTACTAATTCGCTCCGCTACTCCAGA
GAGTAACGGTAGCAACTAGGAGCAGGGGTCTCGCTCGTTACCTGACTTAACAGGACATCTCACGGCACGAGCTGGCGACG
GCCATGCACCACCTCTCAGCTTGTCTGGTAAAGTCTTCAGCTTGACCTTCATTCTGCTGTCGCTCCGGGTAAGATTTCTG
GCGTTGACTCCAATTGAACCGCAGGCTTCACCCCTTGTGGTGCTCCCCCGCCAATTCCTTTAAGTTTCATACTTGCGTAC
GTACTTCCCAGGCGGCAAACTTAACGGCTTCCCTGCGGCACTGCATTGGCCACAAGCCAATGCATCACCGAGTTTGCATC
GTTTACAGCTGGGACTACCCGGGTATCTAATCCGGTTTGCTCCCCCAGCTTTCATCCCTCACCGTCGAACGTGTTCTGGT
ACACCGCCTTCGCCACAGGTGGTCATCAACAGATCAAAGGATTTTACCCCTTCCTATTGAGTACCGTGTACCTCTCCCAC
TCCCTAGCTGTCCAGTATTTTCGGCAGCCTATACGTTAAGCGCATAGATTTAACCGAAAACTTAAACAACCGGCTACGGA
TGCTTTAGGCCCAATAAACCTCCTGACCACTCGAGGTGCTGGTTTTACCGCGGCGGCTGACACCAGAACTTGCCCACCCC
TTATTCATCAGTGGTTCTATGACTAACAAAAGACTTCTTTAGCAGAAGACACTCGGATTAACCTTGTCGTGCTTTCGCAC
ATTGCAAAGGTTTCTCGCCTGCTGCGCCCCATAGGGCCTGGGTCCGTGTCTCAGTACCCATCTCCGGGCCCCTCCTCTCA
GAGCCCGTACCTGTTATAGCCTTGGTGGGCCATTACCTCACCAACTAGCTGATAGGCCGCAGTCCCATCCTACGGCGATA
AATCATTTCAACCACAAACCATTCCAGGCATTGTGGTCTATCGGGGATTATTCTCAGTTTCCCGAGGTTATCCCCATCCA
TAGGTTAGGTTAACTACGTGTTACTGAGCAGTCTGCCTTGTATTGCTACAACGACTCGCATGGCTTAGTACCAATCCGAT
AGCAGTCAGGTCCCGCAGGATCAACGGGAT
>CP035425.1:1404614-1406082
ATCCGGTTGATCCTGCCGGACCTGACTGCTATCGGATTGATACTAAGCCATGCGAGTCATTGTAGTAATACAAGGCAGAC
GGCTCAGTAACGCGTAGTCAACCTACCCTATGGACGGGAATAACCTCGGGAAACTGAGTATAATGCCCGATAGAACACTA
TACCTGGAATGGTTTGTGTTCCAAATGAATGTCGCCGTAGGATGGGACTGCGGCCTATCAGTTTGTTGGTGAGGTAATGG
CCCACCAAGACTATTACAGGTACGGGCTCTGAGAGGAGTAGCCCGGAGATGGGTACTGAGACACGGACCCAGGCCCTATG
GGGCGCAGCAGGCGAGAAAACTTTGCAATGTGCGAAAGCACGACAAGGTTAATCCGAGTGGTTTGTGCTAAACGAACCTT
TTGACAGTCCTAGAAACACTGTTGAATAAGGGGTGGGCAAGTTCTGGTGTCAGCCGCCGCGGTAAAACCAGCACCTCAAG
TGGTCAGGATGATTATTGGGCCTAAAGCATCCGTAGCCGGCTCTGTAAGTTTTCGGTTAAATCTGTACGCTCAACGTACA
GGCTGCCGGGAATACTGCAGAGCTAGGGAGTGGGAGAGGTAGACGGTACTCGGTAGGAAGGGGTAAAATCCTTTGATCTA
TTGATGACCACCTGTGGCGAAGGCGGTCTACCAGAACACGTCCGACGGTGAGGGATGAAAGCTGGGGGAGCAAACCGGAT
TAGATACCCGGGTAGTCCCAGCTGTAAACTATGCAAACTCAGTGATGCATTGGCTTGTGGCCAATGCAGTGCTGCAGGGA
AGCCGTTAAGTTTGCCGCCTGGGAAGTACGTACGCAAGTATGAAACTTAAAGGAATTGGCGGGGGAGCACCACAAGGGGT
GAAGCCTGCGGTTCAATTGGAGTCAACGCCAGAAATCTTACCCGGAGAGACAGCAGAATGAAGGTCAAGCTGAAGACTTT
ACCAGACAAGCTGAGAGGTGGTGCATGGCCGTCGCCAGCTCGTGCCGTGAGATGTCCTGTTAAGTCAGGTAACGAGCGAG
ATCCCTGCCTCTAGTTGCCACCATTACTCTCAGGAGTAGTGGGGCGAATTAGCGGGACCGCCGCAGTTAATGCGGAGGAA
GGAAGGGGCCACGGCAGGTCAGTATGCCCCGAAACTCTGGGGCCACACGCGGGCTGCAATGGTAACGACAATGGGTTTCG
AATCCGAAAGGATGAGGTAATCCTCAAACGTTACCACAGTTATGACTGAGGGCTGCAACTCGCCCTCACGAATATGGAAT
CCCTAGTAACTGCGTGTCATTATCGCGCGGTGAATACGTCCCTGCTCCTTGCACACACCGCCCGTCGTTTCATTGAAGTG
AGCTCTTAGCGAGGTGACGTCTGATTGGCGTTATCGAACTTGGGGTTCGTGACAAGGGAAAAGTCGTAACAAGGTGACCG
TAGGGGAACCTGCGGTCGGATCACCTCCT
>FRFC01000003.1:577519-578987
ATCCGGTTGATCCTGCCGGACCTGACTGCTATCGGATTGGTACTAAGCCATGCGAGTCATTGTAGCAATACAAGGCGGAC
GGCTCAGTAACACGTAGTCAACCTAACTCGTGGACGTGGATAACCTCGGGAAACTGAGAATAAACCGCGATAGACCATAG
TGCCTGGAATGGCCTATGATCAAAACAGTTTACTGCCATGGGATGGGACTGCGGCCTATCAGCTTGTTGGTGAGGTAATG
GCCCACCAAGGCGATTACAGGTACGGGCTCTGAGAGGAGAAGCCCGGAGATGGGTACTGAGACACGGACCCAGGCCCTAT
GGGGCGCAGCAGGCGAGAAACCTTAGCAATGTGCGAAAGCACGACTGGGTCAGTCCGAGTGATTCCTGATGAAGGAGTCT
TTTGCTTGTCCTAAAAGCACAGGTGAATAAGGGGTGGGCAAGTCTGGTGTCAGCCGCCGCGGTAATACCAGCACCTCGAG
TGGTCAGGACGTTTATTGGGCCTAAAGCATCCGTAGCCGGCGCTGCAAGTCTTCGGTTAAATCCATCTGCTTAACAGATG
GGCCGCTGGAGATACTACAGCGCTAGGGAGTGGGAGAGGCAGACGGTATTCAGTGGGTAGGGGTAAAATCCTCTGATCCA
TTGAGGACCACCAGTGGCGAAGGCGGTCTGCCAGAACACGTTCGACGGTGAGGGATGAAAGCTGGGGGAGCAAACCGGAT
TAGATACCCGGGTAGTCCCAGCTGTAAACGATGCAAACTCGGTGATGCATTGGCTTATGGCCAATGCAGTGCCGCAGGGA
AGCCGTTAAGTTTGCCGCCTGGGAAGTACGGACGCAAGTCTGAAACTTAAAGGAATTGGCGGGGGAGCACCACAAGGGGT
GAAGCCTGCGGTTCAATTGGAGTCAACGCCAGGAATCTTACCCGGGGAGACAGCAGAATGAAGGTCAAGCTGAAGACTTT
ACCAGACAAGCTGAGAGGAGGTGCATGGCCGTCGCCAGCTCGTGCCGTGAGGTGTCCTGTTAAGTCAGGTAACGAGCGAG
ATCCCTGCCCTTAGTTGCTGCAGTTACTCTCAGGAGTAGCTGGGCTAACTAAGGGGACCGCCACTGCTGAAGTGGAGGAA
GGAGGGGGCCACGGCAGGTCAGTATGCCCCGAAACCCTGGGGCTACACGCGGGCTGCAATGATAGAGACAACGGGTCCCG
AACTCGAAAGAGGGAGGCAATCCTTAAACTCTATCTCAGTTATGATTGAGGGCTGCAACTCGCCCTCATGAATATGGAAT
CCCTAGTAACCGCGCGTCATAACCGCGCAGTGAATACGTCCCTGCTCCTTGCACACACCGCCCGTCGCTTCATTGAAGTT
GGGTTTGTGCGAGGTGACGCCTAATTGACGTCATCGAACACGAGTTTAGCAACAAGGGAGAAGTCGTAACAAGGTGACCG
TAGGGGAACCTGCGGTCGGATCACCTCCT
>LR216287.1:2693345-2694812
CTCCGGTTGATCCTGCCGGACCCGACTGCTATCAGAGTGGGACTAAGCCATGCGAGTCGACATAGCAATATGTGGCGTAC
GGCTCAGTAACACGTAGTCAACATGCCCAGGGGACGTGGATAACCTCGGGAAACTGAGGATAAACCGCGATAGGTCACTA
CTTCTGGAATGGGTAATGACTCAAACCTATATGGCCCCTGGATTGGACTGCGGCCGATCAGGCTGTTGGTGAGGTAATGG
CCCACCAAACCTGTAACCGGTACGGGCTCTGAGAGGAGGAGCCCGGAGATGGGCACTGAGACAAGGGCCCAGGCCCTATG
GGGCGCAGCAGGCGCGAAACCTCTGCAATAGGCGAAAGCCTGACAGGGTTACTCTGAGTGATTTCCGTTAAGGAGATCTT
TTGGCACCTCTAAAAATGGTGCAGAATAAGGGGTGGGCAAGTCTGGTGTCAGCCGCCGCGGTAATACCAGCACCCCGAGT
GGTCGGGACGTTTATTGGGCCTAAAGCATCCGTAGCCGGTTCTACAAGTCTTCCGTTAAATCCACCTGCTTAACAGATGG
GCTGCGGAAGATACTATAGAGCTAGGAGGCGGGAGAGGCAAGCGGTACTCGATGGGTAGGGGTAAAATCCGTTGATCCAT
TGAAGACCACCAGTGGCGAAGGCGGCTTGCCAGAACGCGCTCGACGGTGAGGGATGAAAGCTGGGGGAGCAAACCGGATT
AGATACCCGGGTAGTCCCAGCTGTAAACGATGCAGACTCGGTGATGAGTTGGCTTTTTGCTAACTCAGTGCCGCAGGGAA
GCCGTTAAGTTTGCCGCCTGGGGAGTACGGTCGCAAGACTGAAACTTAAAGGAATTGGCGGGGGAGCACCACAAGGGGTG
AAGCCTGCGGTTCAATTGGAGTCAACGCCGGAAATCTTACCGGGGGCGACAGCAGAGTGAAGGTCAAGCTGAAGACTTTA
CCAGACAAGCTGAGAGGAGGTGCATGGCCGTCGCCAGCTCGTGCCGTGAGGTGTCCTGTTAAGTCAGGTAACGAGCGAGA
TCCCTGCCTCTAGTTGCTACCATTATTCTCAGGAGTAGTGGAGCTAATTAGAGGGACCGCCGTCGCTGAGACGGAGGAAG
GTGGGGGCTACGGCAGGTCAGTATGCCCCGAAACCCTCGGGCCACACGCGGGCTGCAATGGTAAGGACAATGAGTTTCGA
TTCCGAAAGGAGGAGGCAATCTCTAAACCTTACCACAGTTATGATTGAGGGCTGAAACTCGCCCTCATGAATATGGAATC
CCTAGTAACCGCGTGTCACTATCGCGCGGTGAATACGTCCCTGCTCCTTGCACACACCGCCCGTCGCTTCATCGAAGTTG
GTTCTTGGCGAGGTGGTGCCTCATTGGCACTATCGAACCTGGGGTCAGCAACGAGGGAGAAGTCGTAACAAGGTGGCCGT
AGGGGAACCTGCGGCCGGATCACCTCCT
>LR216287.1:3918-5385
AGGAGGTGATCCGGCCGCAGGTTCCCCTACGGCCACCTTGTTACGACTTCTCCCTCGTTGCTGACCCCAGGTTCGATAGT
GCCAATGAGGCACCACCTCGCCAAGAACCAACTTCGATGAAGCGACGGGCGGTGTGTGCAAGGAGCAGGGACGTATTCAC
CGCGCGATAGTGACACGCGGTTACTAGGGATTCCATATTCATGAGGGCGAGTTTCAGCCCTCAATCATAACTGTGGTAAG
GTTTAGAGATTGCCTCCTCCTTTCGGAATCGAAACTCATTGTCCTTACCATTGCAGCCCGCGTGTGGCCCGAGGGTTTCG
GGGCATACTGACCTGCCGTAGCCCCCACCTTCCTCCGTCTCAGCGACGGCGGTCCCTCTAATTAGCTCCACTACTCCTGA
GAATAATGGTAGCAACTAGAGGCAGGGATCTCGCTCGTTACCTGACTTAACAGGACACCTCACGGCACGAGCTGGCGACG
GCCATGCACCTCCTCTCAGCTTGTCTGGTAAAGTCTTCAGCTTGACCTTCACTCTGCTGTCGCCCCCGGTAAGATTTCCG
GCGTTGACTCCAATTGAACCGCAGGCTTCACCCCTTGTGGTGCTCCCCCGCCAATTCCTTTAAGTTTCAGTCTTGCGACC
GTACTCCCCAGGCGGCAAACTTAACGGCTTCCCTGCGGCACTGAGTTAGCAAAAAGCCAACTCATCACCGAGTCTGCATC
GTTTACAGCTGGGACTACCCGGGTATCTAATCCGGTTTGCTCCCCCAGCTTTCATCCCTCACCGTCGAGCGCGTTCTGGC
AAGCCGCCTTCGCCACTGGTGGTCTTCAATGGATCAACGGATTTTACCCCTACCCATCGAGTACCGCTTGCCTCTCCCGC
CTCCTAGCTCTATAGTATCTTCCGCAGCCCATCTGTTAAGCAGGTGGATTTAACGGAAGACTTGTAGAACCGGCTACGGA
TGCTTTAGGCCCAATAAACGTCCCGACCACTCGGGGTGCTGGTATTACCGCGGCGGCTGACACCAGACTTGCCCACCCCT
TATTCTGCACCATTTTTAGAGGTGCCAAAAGATCTCCTTAACGGAAATCACTCAGAGTAACCCTGTCAGGCTTTCGCCTA
TTGCAGAGGTTTCGCGCCTGCTGCGCCCCATAGGGCCTGGGCCCTTGTCTCAGTGCCCATCTCCGGGCTCCTCCTCTCAG
AGCCCGTACCGGTTACAGGTTTGGTGGGCCATTACCTCACCAACAGCCTGATCGGCCGCAGTCCAATCCAGGGGCCATAT
AGGTTTGAGTCATTACCCATTCCAGAAGTAGTGACCTATCGCGGTTTATCCTCAGTTTCCCGAGGTTATCCACGTCCCCT
GGGCATGTTGACTACGTGTTACTGAGCCGTACGCCACATATTGCTATGTCGACTCGCATGGCTTAGTCCCACTCTGATAG
CAGTCGGGTCCGGCAGGATCAACCGGAG
>RHDB01000005.1:25065-26534
AGGAGGTGATCCGACCGCAGGTTCCCCTACGGTCACCTTGTTACGACTTTTCCCTCGTTACTGACCTCAAGCTCGATAAT
GCCAAGTAGACACTACCTCACTAAAGGCCAATTTCGATGAAACGACGGGCGGTGTGTGCAAGGAGCAGGGACGTATTCAC
CGCGTGGTAGTGACACGCGGTTACTAGGGATTCCATATTCGTGAGGGCGAGTTACAGCCCTCAGTCATAACTGAGATATT
GTTTAATGATTGCCTCCTCCTTTCGGATTCGGAACACATTGTCAATACCATTGCAGCCCGCGTGTGGCCCTAGGGTTTCG
GGGCATACTGACCTGCCGTGGCCCCTTCCTTCCTCCACATTAACTGTGGCGGTCCGTCTAATTCGCTCCACTACTCCAGA
GAGTAATGGTAGCAACTAGACGCAGGGGTCTCGCTCGTTACCTGACTTAACAGGACATCTCACGGCACGAGCTGGCGACG
GCCATGCACCACCTCTCAGCGTGTCTGGTAAAGTCTTCAGCTTGACCTTCATTCTGCTGTCTCCCCAGGTAAGATTTCTG
GCGTTGACTCCAATTGAACCGCAGGCTTCACCCCTTGTGGTGCTCCCCCGCCAATTCCTTTAAGTTTCATACTTGCGTAC
GTACTTCCCAGGCGGCAGACTTAACGGCTTCCCTGCGGCACTGCATTGGCCACAAGCCAATGCATCACCGAGTCTGCATC
GTTTACAGCTGGGACTACCCGGGTATCTAATCCGGTTTGCTCCCCCAGCTTTCATCCCTCACCGTCGAACGTGTTCTGGT
ACACCGCCTTCGCCACAGGTGGTCATCAATAGATCAAAGGATTTTACCCCTTCCTACTGAGTACCGTGTACCTCTCCCAC
TCCCTAGCTGCACAGTATTTTCGGCGGCCTATACGTTGAGCGCATAGATTTAACCGAAAACTTATGCAACCGGCTACGGA
TGCTTTAGGCCCAATAAACCTCCTGACCACTCGAGGTGCTGGTTTTACCGCGGCGGCTGACACCAGAACTTGCCCACCCC
TTATTCACCAGTGATTCTAAAACTGACAAAAGATTCCCTTAGCGGGAAACACTCGGATTAACCTTGTCGTGCTTTCGCAC
ATTGCAAAGGTTTCTCGCCTGCTGCGCCCCATAGGGCCTGGGTCCGTGTCTCAGTACCCATCTCCGGGCCCCTCCTCTCA
GAGCCCGTACCTGTTATAGCCTTGGTGGGCCATTACCTCACCAACAAGCTGATAGGCCGCAGTCCCATCCTACAGCGATA
AATCATTTCAATCACAAGCCATTCCAGGCACTGTGATCTATTGGGTATTATTCTCAGTTTCCCGAGGTTATCCCCATCCA
TAGGTTAGGTTAACTACGTGTTACTGAGCAGTCCGCCTTGTATTGCTACAACGACTCGCATGGCTTAGTACCAATCCGAT
AGCAGTCAGGTCCCGCAGGATCAACGGGAT
>CACFMI010000012.1:23609-25078
AGGAGGTGATCCGACCGCAGGTTCCCCTACGGTCACCTTGTTACGACTTTTCCCTTGTCACTTACCCCAAGTTCGATAAT
GCCAATTAGACATCACCTCGCTAAAGGCAAACTTCAATGAAACGACGGGCGGTGTGTGCAAGGAGCAGGGACGTATTCAC
TGCGCGATAATGACACGCGGTTACTAGGGATTCCATGTTCATGAGGGCGAGTTGCAGCCCTCAATCACAACTGTGGTAAC
GTTTAGGGATTACCTCTATCTTTCGATTTTGGAACTCATTGTCGTTACCATTGCAGCCCGCGTGTGGCCCCAGAGTTTCG
GGGCATACTGACCTGCCGTGGCCCCTTCCTTCCTCCGCATTAACTGCGGCGGTCCCCCTAATTCGCCCTACTACACCAGG
GTGTAATAGTGGCAACTAGAGGCAGGGATCTCGCTCGTTACCTGACTTAACAGGACATCTCACGGCACGAGCTGGCGACG
GCCATGCACCACCTCTCAGCTTGTCTGGTAAAGTCTTCAGCTTGACCTTCATTCTGCTGTCTCTCCGGGTAAGGTTTCAG
GCGTTGACTCCAATTGAACCGCAGGCTTCACCCCTTGTGGTGCTCCCCCGCCAATTCCTTTAAGTTTCATACTTGCGTAC
GTACTTCCCAGGCGGCAAACTTAACGGCTTCCCTGCGACACTGCGCTAGCAACAAGCCAACGCATCATCGAGTTTGCATC
GTTTACAGCTGGGACTACCCGGGTATCTAATCCGGTTTGCTCCCCCAGCTTTCATCCCTCACCGTCGAACGTGTTCTGGT
AGACCGCCTTCGCCACAGGTGGTCATCAATAGATCAAAGGATTTTACCCCTTCCTACCGAGTACCGTCTACCTCTCCCAC
TCCCTAGTTCTGCAGTATTTTCGGCAGCCCATAAGTTGAGCTTATGGATTTAACCGAAAACTTACAGAACAGGCTACGGA
TGCTTTAGGCCCAATAATCATCCTGACCACTTGAGGTGCTGGTTTTACCGCGGCGGCTGACACCAGAACTTGCCCACCCC
TTATTCATCAGTGGTTCTACGACTAACAAAAGGTTCCTTTAGCAGGAACCACTCAGATTAACCTTGTCGAGCTTTCGCGC
ATTGCAAAGTTTTCTCGCCTGCTGCGCCCCATAGGGCCTGGGTCCTTGTCTCAGTACCCATCTCCGGGCTACTCCTCTCA
GAGCCCGTAGCTGTAATAGCCTTGGTGGGCCATTACCTCACCAACAAGCTGATAGCTCGCAGTCCCATCCTACGGCAATA
AATTATTTGAGTCATAAACCATTCCAGGCATCATGACCTATCGGGTATTATTCTCAGTTTCCCGAGGTTATCCCCGTCCA
TAAGTTAGGTTGACTACGTGTTACTGAGCCGTCTGCCTTGTATTACTACAATAACTAACATGGCTTAGTATCAATCTGAT
AGCAGTCAGGTCCGTCAGGATCAAACGGAT
>JACATI010000009.1:44102-45571
ATCCGGTTGATCCTGCCGGACCTGACTGCTATCGGATTGATACTAAGCCATGCGAGTCATTGTAGCAATACAAGGCAGAC
GGCTCAGTAACGCGTAGTCAACCTACCCTATGGACGGGAATAACCTCGGGAAACTGAGTATAATGCCCGATAGAACATTA
TGCCTGGAATGGTTTATGTTCCAAATGATTTATCGCCGTAGGATGGGACTGCGGCCTATCAGTTTGTTGGTGAGGTAATG
GCCCACCAAGACTATTACAGGTACGGGCTCTGAGAGGAGTAGCCCGGAGATGGGTACTGAGACACGGACCCAGGCCCTAT
GGGGCGCAGCAGGCGAGAAAACTTTGCAATGTGCGAAAGCACGACAAGGTTAATCCGAGTGGTTTCTGCTAAAGGAACCT
TTTGTTAGTCCTAAAAACACTAACGAATAAGGGGTGGGCAAGTTCTGGTGTCAGCCGCCGCGGTAAAACCAGCACCTCAA
GTGGTCAGGATGATTATTGGGCCTAAAGCATCCGTAGCCTGCTCTGTAAGTTTTCGGTTAAATCTGTATGCTTAACATAC
AGGCCGCCGGAAATACTGCAGGGCTAGGGAGTGGGAGAGGTAGACGGTACTCGGGAGGAAGTGGTAAAATGCTTTGATCT
TTCGATGACCACCTGTGGCGAAGGCGGTCTACCAGAACACGTCCGACGGTGAGGGATGAAAGCTGGGGGAGCAAACCGGA
TTAGATACCCGGGTAGTCCCAGCCGTAAACTATGCAAACTCAGTGATGCATTGGCTTGTGGCCAATGCAGTGTTGCAGGG
AAGCCGTTAAGTTTGCCGCCTGGGAAGTACGTACGCAAGTATGAAACTTAAAGGAATTGGCGGGGGAGCACCACAAGGGG
TGAAGCCTGCGGTTCAATTGGAGTCAACGCCAGAAATCTTACCCGGAGAGACAGCAGAATGAAGGTCAAGCTGAAGACTT
TACCAGACAAGCTGAGAGGTGGTGCATGGCCGTCGCCAGCTCGTGCCGTGAGATGTCCTGTTAAGTCAGGTAACGAGCGA
GATCCCTGCCTCTAGTTGCCACCATTACTCTCAGGAGTAGTGGGGCGAATTAGCGGGACCGCCGCAGTTAATGCGGAGGA
AGGAAGGGGCCACGGCAGGTCAGTATGCCCCGAAACTCTGGGGCCACACGCGGGCTGCAATGGTAATGACAATAGGTTCC
GAACCCGAAAGGAAGAGGTAATCCGTAAACATTACCACAGTTATGACTGAGGGCTGCAACTCGCCCTCACGAATATGGAA
TCCCTAGTAACTGCGTGTCATTATCGCGCGGTGAATACGTCCCTGCTCCTTGCACACACCGCCCGTCGTTTCATTGAAGT
GAGCTTTTAGTGATGTGACGTCTAATTGGCGTTATTGAACTTGAGGTTCGTGACAAGGGAAAAGTCGTAACAAGGTGACC
GTAGGGGAACCTGCGGTCGGATCACCTCCT
>JOKN01000012.1:3411-4880
AGGAGGTGATCCGACCGCAGGTTCCCCTACGGTCACCTTGTTACGACTTTTCCCTTGTCACGAACCTCAAGTTCGATAAC
GCCAATCAGACGTCACCTCGCTAAAAGCTCACTTCAATGAAACGACGGGCGGTGTGTGCAAGGAGCAGGGACGTATTCAC
CGCGCGATAATGACACGCAGTTACTAGGGATTCCATATTCGTGAGGGCGAGTTGCAGCCCTCAGTCATAACTGTGGTAAC
GTTTGAGGATTACCTCATCCTTTCGGATTCGAAACCCATTGTCGTTACCATTGCAGCCCGCGTGTGGCCCCAGAGTTTCG
GGGCATACTGACCTGCCGTGGCCCCTTCCTTCCTCCGTATTAACTACGGCGGTCCCGCTAATTCGCCCCACTACTCCTGA
GAGTAATGGTGGCAACTAGAGGCAGGGATCTCGCTCGTTACCTGACTTAACAGGACATCTCACGGCACGAGCTGGCGACG
GCCATGCACCACCTCTCAGCTTGTCTGGTAAAGTCTTCAGCTTGACCTTCATTCTGCTGTCTCTCCGGGTAAGATTTCTG
GCGTTGACTCCAATTGAACCGCAGGCTTCACCCCTTGTGGTGCTCCCCCGCCAATTCCTTTAAGTTTCATACTTGCGTAC
GTACTTCCCAGGCGGCAAACTTAACGGCTTCCCTGCAGCACTGCATTGGCCACAAGCCAATGCATCACTGAGTTTGCATA
GTTTACAGCTGGGACTACCCGGGTATCTAATCCGGTTTGCTCCCCCAGCTTTCATCCCTCACCGTCGGACGTGTTCTGGT
AGACCGCCTTCGCCACAGGTGGTCATCAATAGATCAAAGGATTTTACCCCTTCCTACCGAGTACCGTCTACCTCTCCCAC
TCCCTAGCTCTGCAGTATTCCCGGCAGCCTGTACGTTGAGCGTACAGATTTAACCGAAAACTTACAGAGCCGGCTACGGA
TGCTTTAGGCCCAATAATCATCCTGACCACTTGAGGTGCTGGTTTTACCGCGGCGGCTGACACCAGAACTTGCCCACCCC
TTATTCAACAGTGTTTCTAGGACTGTCAAAAGGTTCGTTTAGCACAAACCACTCGGATTAACCTTGTCGTGCTTTCGCAC
ATTGCAAAGTTTTCTCGCCTGCTGCGCCCCATAGGGCCTGGGTCCGTGTCTCAGTACCCATCTCCGGGCTACTCCTCTCA
GAGCCCGTACCTGTAATAGTCTTGGTGGGCCATTACCTCACCAACAAACTGATAGGCCGCAGTCCCATCCTACGGCGATA
AATCATTTGGAACACAAACCATTCCAGGAATAGTGTTCTATCGGGCATTATACTCAGTTTCCCGAGGTTATTCCCGTCCA
TAGGGTAGGTTGACTACGCGTTACTGAGCCGTCTGCCTTGTATTACTACAATGACTCGCATGGCTTAGTATCAATCCGAT
AGCAGTCAGGTCCGGCAGGATCAACCGGAT
>LUOZ01000014.1:6491-7959
ATCCGTTTGATCCTGACGGACCTGACTGCTATCAGATTGATACTAAGCCATGTTAGTCATTGTAGTAATACAAGGCAGAC
GGCTCAGTAACACGTAGTCAACCTAACTTATGGACGGGGATAACCTCGGGAAACTGAGAATAATACCCGATAGGTCATGA
TGCCTGGAATGGTTTATGACTCAAATGAATGTCGCCGTAGGATGGGACTGCGAGCTATCAGCTTGTTGGTGAGGTAATGG
CCCACCAAGGCTATAACAGCTACGGGCTCTGAGAGGAGTAGCCCGGAGATGGGTACTGAGACAAGGACCCAGGCCCTATG
GGGCGCAGCAGGCGAGAAAACTTTGCAATGCGCGAAAGCTCGACAAGGTTAATCTGAGTGGTTCCTGCTAAAGGAACCTT
TTGTTAGTCGTAGAACCACTGATGAATAAGGGGTGGGCAAGTTCTGGTGTCAGCCGCCGCGGTAAAACCAGCACCTCAAG
TGGTCAGGATGATTATTGGGCCTAAAGCATCCGTAGCCTGTTCTGTAAGTTTTCGGTTAAATCCATAAGCTCAACTTATG
GGCTGCCGAAAATACTGCAGGACTAGGGAGTGGGAGAGGTAGACGGTACTCGGTAGGAAGGGGTAAAATCCTTTGATCTA
TTGATGACCACCTGTGGCGAAGGCGGTCTACCAGAACACGTTCGACGGTGAGGGATGAAAGCTGGGGGAGCAAACCGGAT
TAGATACCCGGGTAGTCCCAGCTGTAAACGATGCAAACTCGATGATGCGTTGGCTTGTTGCTAGCGCAGTGTCGCAGGGA
AGCCGTTAAGTTTGCCGCCTGGGAAGTACGTACGCAAGTATGAAACTTAAAGGAATTGGCGGGGGAGCACCACAAGGGGT
GAAGCCTGCGGTTCAATTGGAGTCAACGCCTGAAACCTTACCCGGAGAGACAGCAGAATGAAGGTCAAGCTGAAGACTTT
ACCAGACAAGCTGAGAGGTGGTGCATGGCCGTCGCCAGCTCGTGCCGTGAGATGTCCTGTTAAGTCAGGTAACGAGCGAG
ATCCCTGCCTCTAGTTGCCACTATTACACCCTGGTGTAGTAGGGCGAATTAGGGGGACCGCCGCAGTTAATGCGGAGGAA
GGAAGGGGCCACGGCAGGTCAGTATGCCCCGAAACTCTGGGGCCACACGCGGGCTGCAATGGTAACGACAATGAGTTCCA
AAATCGAAAGATAGAGGTAATCCCTAAACGTTACCACAGTTATGATTGAGGGCTGCAACTCGCCCTCATGAATATGGAAT
CCCTAGTAACCGCGTGTCATTATCGCGCAGTGAATACGTCCCTGCTCCTTGCACACACCGCCCGTCGTTTCATTGAAGTT
TGCCTTTAGCGAGGTGATGTCTAATTGGCATTATCGAACTTGGGGTAAGTGACAAGGGAAAAGTCGTAACAAGGTGACCG
TAGGGGAACCTGCGGTCGGATCACCTCCT
>QQVN01000005.1:16296-17765
AGGAGGTGATCCGACCGCAGGTTCCCCTACGGTCACCTTGTTACGACTTTTCCCTTGTCACTTACCTCAAGTTCGATAAC
GCCAATTAGACGTCACCTCGCTAAAAGCAAACTTCAATGAAACGACGGGCGGTGTGTGCAAGGAGCAGGGACGTATTCAC
CGCGCGGTAATGACACGCAGTTACTAGGGATTCCATATTCGTGAGGGCGAGTTGCAGCCCTCAGTCATAACTGTGGTAGT
GTTTGAGGATTACCTCCTCCTTTCGGATTTGGGACCCATTGTCACTACCATTGCAGCCCGCGTGTGGCCCCAGAGTTTCG
GGGCATACTGACCTGCCGTGGCCCTTTCCTTCCTCCACATTAACTGCGGCGGTCCCGCTAATTCGCCCCACTACTCCTGA
GAGTAATGGTGGCAACTAGAGGCAAGGGTCTCGCTCGTTACCTGACTTAACAGGACATCTCACGGCACGAGCTGGCGACG
GCCATGCACCACCTCTCAGCTTGTCTGGTAAAGTCTTCAGCTTGACCTTCATTCTGCTGTCTCTCCGGGTAAGATTTCTG
GCGTTGACTCCAATTGAACCGCAGGCTTCACCCCTTGTGGTGCTCCCCCGCCAATTCCTTTAAGTTTCATACTTGCGTAC
GTACTTCCCAGGCGGCAAACTTAACGGCTTCCCTGCGGCACTGCACTGGCCACAAGCCAATGCATCACTGAGTTTGCATT
GTTTACAGCTGGGACTACCCGGGTATCTAATCCGGTTTGCTCCCCCAGCTTTCATCCCTCACCGTCGGACGTGTTCTGGT
AGACCGCCTTCGCCACAGGTGGTCATCAATAGATCAAAGGATTTTACCCCTTCCTACCGAGTACCGTCTACCTCTCCCAC
TCCCTAGCTGTACAGTATTCCCGGCAGCCCATACGTTGAGCGTATAGATTTAACCGAAAACTGATACAACAGGCTACGGA
TGCTTTAGGCCCAATAATCCTCCTGACCACTTGAGGTGCTGGTTTTACCGCGGCGGCTGACACCAGAACTTGCCCACCCC
TTATTCATCGGTGATTCTACGACCGACAAAAGATTTCTTTAGCAGAAATCACTCGGATTAACCTTGTCGTGCTTTCGCAC
ATTGCAAAGTTTTCTCGCCTGCTGCGCCCCATAGGGCCTGGGTCCGTGTCTCAGTACCCATCTCCGGGCCACTCCTCTCA
GAGCCCGTACCTGTAATTGTCTTGGTGGGCCATTACCCCACCAACAAACTGATAGGCCGCAGTCCCATCCTACGGCGATA
AATCATTTTGACCATAAACCATTCCAGGAGCTATGATCTATCGAGTATTATTCTCAGTTTCCCGAGGTTATCCTCGTCCA
TAGGGTAGATTGACTACGTGTTACTGAGCCGTCTGCCTTGTATTGCTACAAAGACTCGCATGGCTTAGTATCAATCCGAT
AGCAGTCAGGTCCGGCAGGATCAACCGGAT
>QQVT01000001.1:601449-602918
ATCCGGTTGATCCTGCCGGACCTGACTGCTATCGGATTGATACTAAGCCATGCGAGTCTTTGTAGCAATACAAGGCAGAC
GGCTCAGTAACACGTAGTCAATCTACCCTATGGACGAGGATAACCTCGGGAAACTGAGAATAATACTCGATAGATCATAG
CTCCTGGAATGGTTTATGGTCAAAATGATTTATCGCCGTAGGATGGGACTGCGGCCTATCAGTTTGTTGGTGGGGTAATG
GCCCACCAAGACAATTACAGGTACGGGCTCTGAGAGGAGTGGCCCGGAGATGGGTACTGAGACACGGACCCAGGCCCTAT
GGGGCGCAGCAGGCGAGAAAACTTTGCAATGTGCGAAAGCACGACAAGGTTAATCCGAGTGATTTCTGCTAAAGAAATCT
TTTGTCGGTCGTAGAATCACCGATGAATAAGGGGTGGGCAAGTTCTGGTGTCAGCCGCCGCGGTAAAACCAGCACCTCAA
GTGGTCAGGAGGATTATTGGGCCTAAAGCATCCGTAGCCTGTTGTATCAGTTTTCGGTTAAATCTATACGCTCAACGTAT
GGGCTGCCGGGAATACTGTACAGCTAGGGAGTGGGAGAGGTAGACGGTACTCGGTAGGAAGGGGTAAAATCCTTTGATCT
ATTGATGACCACCTGTGGCGAAGGCGGTCTACCAGAACACGTCCGACGGTGAGGGATGAAAGCTGGGGGAGCAAACCGGA
TTAGATACCCGGGTAGTCCCAGCTGTAAACAATGCAAACTCAGTGATGCATTGGCTTGTGGCCAGTGCAGTGCCGCAGGG
AAGCCGTTAAGTTTGCCGCCTGGGAAGTACGTACGCAAGTATGAAACTTAAAGGAATTGGCGGGGGAGCACCACAAGGGG
TGAAGCCTGCGGTTCAATTGGAGTCAACGCCAGAAATCTTACCCGGAGAGACAGCAGAATGAAGGTCAAGCTGAAGACTT
TACCAGACAAGCTGAGAGGTGGTGCATGGCCGTCGCCAGCTCGTGCCGTGAGATGTCCTGTTAAGTCAGGTAACGAGCGA
GACCCTTGCCTCTAGTTGCCACCATTACTCTCAGGAGTAGTGGGGCGAATTAGCGGGACCGCCGCAGTTAATGTGGAGGA
AGGAAAGGGCCACGGCAGGTCAGTATGCCCCGAAACTCTGGGGCCACACGCGGGCTGCAATGGTAGTGACAATGGGTCCC
AAATCCGAAAGGAGGAGGTAATCCTCAAACACTACCACAGTTATGACTGAGGGCTGCAACTCGCCCTCACGAATATGGAA
TCCCTAGTAACTGCGTGTCATTACCGCGCGGTGAATACGTCCCTGCTCCTTGCACACACCGCCCGTCGTTTCATTGAAGT
TTGCTTTTAGCGAGGTGACGTCTAATTGGCGTTATCGAACTTGAGGTAAGTGACAAGGGAAAAGTCGTAACAAGGTGACC
GTAGGGGAACCTGCGGTCGGATCACCTCCT
>SHMJ01000004.1:162109-163578
AGGAGGTGATCCGACCGCAGGTTCCCCTACGGTCACCTTGTTACGACTTTTCCCTTGTCACGAACCTCAAGTTCAATAAC
GCCAATTAGACGTCACATCACTAAAAGCTCACTTCAATGAAACGACGGGCGGTGTGTGCAAGGAGCAGGGACGTATTCAC
CGCGCGATAATGACACGCAGTTACTAGGGATTCCATATTCGTGAGGGCGAGTTGCAGCCCTCAGTCATAACTGTGGTAAT
GTTTACGGATTACCTCTTCCTTTCGGGTTCGGAACCTATTGTCATTACCATTGCAGCCCGCGTGTGGCCCCAGAGTTTCG
GGGCATACTGACCTGCCGTGGCCCCTTCCTTCCTCCGCATTAACTGCGGCGGTCCCGCTAATTCGCCCCACTACTCCTGA
GAGTAATGGTGGCAACTAGAGGCAGGGATCTCGCTCGTTACCTGACTTAACAGGACATCTCACGGCACGAGCTGGCGACG
GCCATGCACCACCTCTCAGCTTGTCTGGTAAAGTCTTCAGCTTGACCTTCATTCTGCTGTCTCTCCGGGTAAGATTTCTG
GCGTTGACTCCAATTGAACCGCAGGCTTCACCCCTTGTGGTGCTCCCCCGCCAATTCCTTTAAGTTTCATACTTGCGTAC
GTACTTCCCAGGCGGCAAACTTAACGGCTTCCCTGCAACACTGCATTGGCCACAAGCCAATGCATCACTGAGTTTGCATA
GTTTACGGCTGGGACTACCCGGGTATCTAATCCGGTTTGCTCCCCCAGCTTTCATCCCTCACCGTCGGACGTGTTCTGGT
AGACCGCCTTCGCCACAGGTGGTCATCGAAAGATCAAAGCATTTTACCACTTCCTCCCGAGTACCGTCTACCTCTCCCAC
TCCCTAGCCCTGCAGTATTTCCGGCGGCCTGTATGTTAAGCATACAGATTTAACCGAAAACTTACAGAGCAGGCTACGGA
TGCTTTAGGCCCAATAATCATCCTGACCACTTGAGGTGCTGGTTTTACCGCGGCGGCTGACACCAGAACTTGCCCACCCC
TTATTCGTTAGTGTTTTTAGGACTAACAAAAGGTTCCTTTAGCAGAAACCACTCGGATTAACCTTGTCGTGCTTTCGCAC
ATTGCAAAGTTTTCTCGCCTGCTGCGCCCCATAGGGCCTGGGTCCGTGTCTCAGTACCCATCTCCGGGCTACTCCTCTCA
GAGCCCGTACCTGTAATAGTCTTGGTGGGCCATTACCTCACCAACAAACTGATAGGCCGCAGTCCCATCCTACGGCGATA
AATCATTTGGAACATAAACCATTCCAGGCATAATGTTCTATCGGGCATTATACTCAGTTTCCCGAGGTTATTCCCGTCCA
TAGGGTAGGTTGACTACGCGTTACTGAGCCGTCTGCCTTGTATTGCTACAATGACTCGCATGGCTTAGTATCAATCCGAT
AGCAGTCAGGTCCGGCAGGATCAACCGGAT
>CM001158.1:573905-575374
AGGAGGTGATCCGACCGCAGGTTCCCCTACGGTCACCTTGTTACGACTTTTCCCTTGTCACTTACCTCAAGTTCGATAAC
GCCAATCAGACGTCACCTCGCTAAAAGCAAACTTCAATGAAACGACGGGCGGTGTGTGCAAGGAGCAGGGACGTATTCAC
CGCGCGATAATGACACGCAGTTACTAGGGATTCCATATTCGTGAGGGCGAGTTGCAGCCCTCAGTCATAACTGTGGTAGC
GTTTGAGGATTACCTCCTCCTTTCGGATTCGGAACCAATTGTCACTACCATTGCAGCCCGCGTGTGGCCCCAGAGTTTCG
GGGCATACTGACCTGCCGTGGCCCCTTCCTTCCTCCGCATTAACTGCGGCGGTCCCGCTAATTCGCCCCACTACTCCTGA
GAGTAATGGTGGCAACTAGAGGCAGGGATCTCGCTCGTTACCTGACTTAACAGGACATCTCACGGCACGAGCTGGCGACG
GCCATGCACCACCTCTCAGCTTGTCTGGTAAAGTCTTCAGCTTGACCTTCATTCTGCTGTCTCTCCGGGTAAGATTTCTG
GCGTTGACTCCAATTGAACCGCAGGCTTCACCCCTTGTGGTGCTCCCCCGCCAATTCCTTTAAGTTTCATACTTGCGTAC
GTACTTCCCAGGCGGCAAACTTAACGGCTTCCCTGCAGCACTGCATTGGCCACAAGCCAATGCATCACTGAGTTTGCATA
GTTTACAGCTGGGACTACCCGGGTATCTAATCCGGTTTGCTCCCCCAGCTTTCATCCCTCACCGTCGAACGTGTTCTGGT
AGACCGCCTTCGCCACAGGTGGTCATCAATAGATCAAAGGATTTTACCCCTTCCTACCGAGTACCGTCTACCTCTCCCAC
TTCCTAGTTATGCAGTATTCCCGGCAGCCCATACGTTGAGCGCATGGATTTAACCGAAAACTTACAAAACGAGCTACGGA
TGCTTTAGGCCCAATAATCATCCTGACCACTTGAGGTGCTGGTTTTACCGCGGCGGCTGACACCAGAACTTGCCCACCCC
TTATTCACCAGTGTTTCTAGGACTGGCAAAAGGTTTCTTTAGCAGAAACCACTCGGATTAACCTTGTCGTGCTTTCGCAC
ATTGCAAAGTTTTCTCGCCTGCTGCGCCCCATAGGGCCTGGGTCCGTGTCTCAGTACCCATCTCCGGGCTACTCCTCTCA
GAGCCCGTACCTGTAATAGTCTTGGTGGGCCATTACCTCACCAACAAACTGATAGGCCGCAGTCCCATCCTATGGCGATA
AATCATTTGAAACATAAACCATTCCAGGCATAATGTTCTATCGGGTATTATTCTCAGTTTCCCGAGGTTATTCCCGTCCA
CAGGGTAGATTGACTACGCGTTACTGAGCCGTCTGCCTTGTATTGCTACAATGACTCGCATGGCTTAGTATCATTCCGAT
AGCAGTCAGGTCCGGCAGGATCAACCGGAT
>CP012850.1:2227448-2228915
AGGAGGTGATCCGGCCGCAGGTTCCCCTACGGCCACCTTGTTACGACTTCTCCCTCGTTGCTGACCCCAGGTTCGATAGT
ACCAATTAGGCACCACCTCGCCAAGAACCAACTTCGATGAAGCGACGGGCGGTGTGTGCAAGGAGCAGGGACGTATTCAC
CGCGCGATAGTGACACGCGGTTACTAGGGATTCCATATTCATGAGGGCGAGTTTCAGCCCTCAATCATAACTGTGGTAAG
GTTTAGAGATTGCCTCCTCCTTTCGGAATCGAAACTCATTGTCCTTACCATTGCAGCCCGCGTGTGGCCCGAGGGTTTCG
GGGCATACTGACCTGCCGTAGCCCCCACCTTCCTCCGTCTCAGCGACGGCGGTCCCTCTAATTAGCTCCACTACTCCTGA
GAATAATGGTAGCAACTAGAGGCAGGGATCTCGCTCGTTACCTGACTTAACAGGACACCTCACGGCACGAGCTGGCGACG
GCCATGCACCTCCTCTCAGCTTGTCTGGTAAAGTCTTCAGCTTGACCTTCACTCTGCTGTCGCCCCCGGTAAGATTTCCG
GCGTTGACTCCAATTGAACCGCAGGCTTCACCCCTTGTGGTGCTCCCCCGCCAATTCCTTTAAGTTTCAGTCTTGCGACC
GTACTCCCCAGGCGGCAAACTTAACGGCTTCCCTGCGGCACTGAGTTAGCAATAAGCCAACTCATCACCGAGTCTGCATC
GTTTACAGCTGGGACTACCCGGGTATCTAATCCGGTTTGCTCCCCCAGCTTTCATCCCTCACCGTCGAGCGCGTTCTGGC
AAGCCGCCTTCGCCACTGGTGGTCTTCAATGGATCAACGGATTTTACCCCTACCCATCGAGTACCGCTTGCCTCTCCCGC
CTCCTAGCTCTATAGTATCTTCCGCAGCCCATCTGTTAAGCAGGTGGATTTAACGGAAGACTTGTAGAACCGGCTACGGA
TGCTTTAGGCCCAATAAACGTCCCGACCACTCGGGGTGCTGGTATTACCGCGGCGGCTGACACCAGACTTGCCCACCCCT
TATTCTGCACCATTTTTAGAGGTGCCAAAAGATCTCCTTAACGGAAATCACTCAGAGTAACCCTGTCAAGCTTTCGCCTA
TTGCAGAGGTTTCGCGCCTGCTGCGCCCCATAGGGCCTGGGCCCTTGTCTCAGTGCCCATCTCCGGGCTCCTCCTCTCAG
AGCCCGTACCGGTTACAGGTTTGGTGGGCCATTACCTCACCAACAGCCTGATCGGCCGCAGTCCAATCCAGGGGCCATAT
AGATTTAAGTCATTACCCATTCCAGAAGTGATGACCTATCGCGGTTTATCCTCAGTTTCCCGAGGTTATCCACGTCCCCT
GGGCATGTTGACTACGTGTTACTGAGCCGTATGCCACATATTGCTATGTTGACTCGCATGGCTTAGTCCCACTCTGATAG
CAGTCGGGTCCGGCAGGATCAACCGGAG
>CP046181.1:44486-45955
AGGAGGTGATCCGACCGCAGGTTCCCCTACGGTCACCTTGTTACGACTTTTCCCTTGTCACGAACCTCAAGTTCGATAAC
GCCAATTAGACGTCACCTCGCTAAAAGCTCACTTCAATGAAACGACGGGCGGTGTGTGCAAGGAGCAGGGACGTATTCAC
CGCGCGATAATGACACGCAGTTACTAGGGATTCCATATTCGTGAGGGCGAGTTGCAGCCCTCAGTCATAACTGTGGTAAC
GTTTGAGGATTACCTCATCCTTTCGGATTCGAAACCCATTGTCGTTACCATTGCAGCCCGCGTGTGGCCCCAGAGTTTCG
GGGCATACTGACCTGCCGTGGCCCCTTCCTTCCTCCGCATTAACTGCGGCGGTCCCGCTAATTCGCCCCACTATTCCTGA
GAATAATGGTGGCAACTAGAGGCAGGGATCTCGCTCGTTACCTGACTTAACAGGACATCTCACGGCACGAGCTGGCGACG
GCCATGCACCACCTCTCAGCTTGTCTGGTAAAGTCTTCAGCTTGACCTTCATTCTGCTGTCTCTCCGGGTAAGATTTCTG
GCGTTGACTCCAATTGAACCGCAGGCTTCACCCCTTGTGGTGCTCCCCCGCCAATTCCTTTAAGTTTCATACTTGCGTAC
GTACTTCCCAGGCGGCAAACTTAACGGCTTCCCTGCAGCACTGCATTGACCACAAGTCAATGCATCACTGAGTTTGCATA
GTTTACAGCTGGGACTACCCGGGTATCTAATCCGGTTTGCTCCCCCAGCTTTCATCCCTCACCGTCGGACGTGTTCTGGT
AGACCGCCTTCGCCACAGGTGGTCATCGATAGATCAAAGGATTTTACCCCTTCCTACCGAGTACCGTCTACCTCTCCCAC
TCCCTAGCTCTGCAGTATTCCCGGCAGCCTGTATGTTGAGCATACAGATTTAACCGAAAACTTACAGAGCCGGCTACGGA
TGCTTTAGGCCCAATAATCATCCTGACCACTTGAGGTGCTGGTTTTACCGCGGCGGCTGACACCAGAACTTGCCCACCCC
TTATTCGTTAGTGTTTCTAGGACTAACAAAAGATTCGTTTAGCACAAATCACTCGGATTAACCTTGTCGTGCTTTCGCAC
ATTGCAAAGTTTTCTCGCCTGCTGCGCCCCATAGGGCCTGGGTCCGTGTCTCAGTACCCATCTCCGGGCTACTCCTCTCA
GAGCCCGTACCTGTAATAGTCTTGGTGGGCCATTACCTCACCAACAAACTGATAGGCCGCAGTCCCATCCTACGGCGATA
AATCATTTGGAACACAAACCATTCCAGGTATAGTGTTCTATTGGGCATTATTCTCAGTTTCCCGAGGTTATTCCCATCCA
TAGGTTAGGTTGACTACGCGTTACTGAGCCGTCTGCCTTGTATTGCTACAATGACTCGCATGGCTTAGTATCAATCCGAT
AGCAGTCAGGTCCGGCAGGATCAACCGGAT
>LIAL01000036.1:1660-3129
AGGAGGTGATCCGACCGCAGGTTCCCCTACGGTCACCTTGTTACGACTTTTCCCTTGTCACGAACCTCAAGTTCGATAAC
GCCAATCAGACGTCACCTCGCTAAAAGCTCACTTCAATGAAACGACGGGCGGTGTGTGCAAGGAGCAGGGACGTATTCAC
CGCGCGATAATGACACGCAGTTACTAGGGATTCCATATTCGTGAGGGCGAGTTGCAGCCCTCAGTCATAACTGTGGTAGC
GTTTGTGGATTACCTCATCCTTTCGGATTCGAAACCAATTGTCGCTACCATTGCAGCCCGCGTGTGGCCCCAGAGTTTCG
GGGCATACTGACCTGCCGTGGCCCCTTCCTTCCTCCGCATTAACTGCGGCGGTCCCGCTAATTCGCCCCACTACTCCTGA
GAGTAATGGTGGCAACTAGAGGCAGGGATCTCGCTCGTTACCTGACTTAACAGGACATCTCACGGCACGAGCTGGCGACG
GCCATGCACCACCTCTCAGCTTGTCTGGTAAAGTCTTCAGCTTGACCTTCATTCTGCTGTCTCTCCGGGTAAGATTTCTG
GCGTTGACTCCAATTGAACCGCAGGCTTCACCCCTTGTGGTGCTCCCCCGCCAATTCCTTTAAGTTTCATACTTGCGTAC
GTACTTCCCAGGCGGCAAACTTAACGGCTTCCCTGCAGCACTGCATTGGCCACAAGCCAATGCATCACTGAGTTTGCATA
GTTTACAGCTGGGACTACCCGGGTATCTAATCCGGTTTGCTCCCCCAGCTTTCATCCCTCACCGTCGGACGTGTTCTGGT
AGACCGCCTTCGCCACAGGTGGTCATCGATAGATCAAAGCATTTTACCACTTCCTACCGAGTACCGTCTACCTCTCCCAC
TCCCTAGCTCTGCAGTATTCCCGGCAGCCTGTACGTTAAGCGTACAGATTTAACCGAAAACTTACAGAGCCGGCTACGGA
TGCTTTAGGCCCAATAATCATCCTGACCACTTGAGGTGCTGGTTTTACCGCGGCGGCTGACACCAGAACTTGCCCACCCC
TTATTCGTTAGTGTTTCTAGGACTAACAAAAGATTCGTTTAGCACAAATCACTCGGATTAACCTTGTCGTGCTTTCGCAC
ATTGCAAAGTTTTCTCGCCTGCTGCGCCCCATAGGGCCTGGGTCCGTGTCTCAGTACCCATCTCCGGGCTACTCCTCTCA
GAGCCCGTACCTGTAATAGTCTTGGTGGGCCATTACCTCACCAACAAACTGATAGGCCGCAGTCCCATCCTATGGCGATA
AATCATTTGGAACACAAACCATTCCAGGTATAGTGTTCTATCGGGTATTATTCTCAGTTTCCCGAGGTTATTCCCGTCCA
TAGGTTAGGTTGACTACGCGTTACTGAGCCGTATGCCTTGTATTGCTACAATGACTCGCATGGCTTAGTATCAATCCGAT
AGCAGTCAGGTCCGGCAGGATCAACCGGAT
>NZ_AEXL02000090.1:94351-95820
ATCCGGTTGATCCTGCCGGACCTGACTGCTATCGGATTGATACTAAGCCATGCGAGTCATTGTAGCAATACAAGGCAGAC
GGCTCAGTAACGCGTAGTCAACCTACCCTATGGACGGGAATAACCTCGGGAAACTGAGAATAATGCCCGATAGAACATTA
TGCCTGGAATGGTTTATGTTTCAAATGATTTATCGCCGTAGGATGGGACTGCGGCCTATCAGTTTGTTGGTGAGGTAATG
GCCCACCAAGACTATTACAGGTACGGGCTCTGAGAGGAGTAGCCCGGAGATGGGTACTGAGACACGGACCCAGGCCCTAT
GGGGCGCAGCAGGCGAGAAAACTTTGCAATGTGCGAAAGCACGACAAGGTTAATCCGAGTGGTTTGTGCTAAACGAACCT
TTTGTCAGTCCTAGAAACACTAACGAATAAGGGGTGGGCAAGTTCTGGTGTCAGCCGCCGCGGTAAAACCAGCACCTCAA
GTGGTCAGGATGATTATTGGGCCTAAAGCATCCGTAGCCGGCTCTGTAAGTTTTCGGTTAAATCTGTACGCTCAACGTAC
AGGCTGCCGGGAATACTGCAGAGCTAGGGAGTGGGAGAGGTAGACGGTACTCGGTAGGAAGGGGTAAAATCCTTTGATCT
ATTGATGACCACCTGTGGCGAAGGCGGTCTACCAGAACACGTCCGACGGTGAGGGATGAAAGCTGGGGGAGCAAACCGGA
TTAGATACCCGGGTAGTCCCAGCTGTAAACTATGCAAACTCAGTGATGCATTGGCTTGTGGCCAATGCAGTGCTGCAGGG
AAGCCGTTAAGTTTGCCGCCTGGGAAGTACGTACGCAAGTATGAAACTTAAAGGAATTGGCGGGGGAGCACCACAAGGGG
TGAAGCCTGCGGTTCAATTGGAGTCAACGCCAGAAATCTTACCCGGAGAGACAGCAGAATGAAGGTCAAGCTGAAGACTT
TACCAGACAAGCTGAGAGGTGGTGCATGGCCGTCGCCAGCTCGTGCCGTGAGATGTCCTGTTAAGTCAGGTAACGAGCGA
GATCCCTGCCTCTAGTTGCCACCATTACTCTCAGGAGTAGTGGGGCGAATTAGCGGGACCGCCGCAGTTAATGCGGAGGA
AGGAAGGGGCCACGGCAGGTCAGTATGCCCCGAAACTCTGGGGCCACACGCGGGCTGCAATGGTAACGACAATGGGTTTC
GAATCCGAAAGGATGAGGTAATCCTCAAACGTTACCACAGTTATGACTGAGGGCTGCAACTCGCCCTCACGAATATGGAA
TCCCTAGTAACTGCGTGTCATTATCGCGCGGTGAATACGTCCCTGCTCCTTGCACACACCGCCCGTCGTTTCATTGAAGT
GAGCTTTTAGCGAGGTGACGTCTGATTGGCGTTATCGAACTTGAGGTTCGTGACAAGGGAAAAGTCGTAACAAGGTGACC
GTAGGGGAACCTGCGGTCGGATCACCTCCT
>NZ_AHJG01000224.1:3276-4745
AGGAGGTGATCCGACCGCAGGTTCCCCTACGGTCACCTTGTTACGACTTTTCCCTTGTCACTTACCTCAAGTTCGATAAC
GCCAATCAGACGTCACCTCGCTAAAAGCAAACTTCAATGAAACGACGGGCGGTGTGTGCAAGGAGCAGGGACGTATTCAC
CGCGCGATAATGACACGCAGTTACTAGGGATTCCATATTCGTGAGGGCGAGTTGCAGCCCTCAGTCATAACTGTGGTAGC
GTTTGAGGATTACCTCCTCCTTTCGGATTCGGAACCAATTGTCACTACCATTGCAGCCCGCGTGTGGCCCCAGAGTTTCG
GGGCATACTGACCTGCCGTGGCCCCTTCCTTCCTCCGCATTAACTGCGGCGGTCCCGCTAATTCGCCCCACTACTCCTGA
GAGTAATGGTGGCAACTAGAGGCAGGGATCTCGCTCGTTACCTGACTTAACAGGACATCTCACGGCACGAGCTGGCGACG
GCCATGCACCACCTCTCAGCTTGTCTGGTAAAGTCTTCAGCTTGACCTTCATTCTGCTGTCTCTCCGGGTAAGATTTCTG
GCGTTGACTCCAATTGAACCGCAGGCTTCACCCCTTGTGGTGCTCCCCCGCCAATTCCTTTAAGTTTCATACTTGCGTAC
GTACTTCCCAGGCGGCAAACTTAACGGCTTCCCTGCAGCACTGCATTGGCCACAAGCCAATGCATCACTGAGTTTGCATA
GTTTACAGCTGGGACTACCCGGGTATCTAATCCGGTTTGCTCCCCCAGCTTTCATCCCTCACCGTCGAACGTGTTCTGGT
AGACCGCCTTCGCCACAGGTGGTCATCAATAGATCAAAGGATTTTACCCCTTCCTACCGAGTACCGTCTACCTCTCCCAC
TTCCTAGTTATGCAGTATTCCCGGCAGCCCATACGTTGAGCGCATGGATTTAACCGAAAACTTACAAAACGAGCTACGGA
TGCTTTAGGCCCAATAATCATCCTGACCACTTGAGGTGCTGGTTTTACCGCGGCGGCTGACACCAGAACTTGCCCACCCC
TTATTCACCAGTGTTTCTAGGACTGGCAAAAGGTTTCTTTAGCAGAAACCACTCGGATTAACCTTGTCGTGCTTTCGCAC
ATTGCAAAGTTTTCTCGCCTGCTGCGCCCCATAGGGCCTGGGTCCGTGTCTCAGTACCCATCTCCGGGCTACTCCTCTCA
GAGCCCGTACCTGTAATAGTCTTGGTGGGCCATTACCTCACCAACAAACTGATAGGCCGCAGTCCCATCCTATGGCGATA
AATCATTTGAAACATAAACCATTCCAGGCATAATGTTCTATCGGGTATTATTCTCAGTTTCCCGAGATTATTCCCGTCCA
CAGGGTAGATTGACTACGCGTTACTGAGCCGTCTGCCTTGTATTGCTACAATGACTCGCATGGCTTAGTATCATTCCGAT
AGCAGTCAGGTCCGGCAGGATCAACCGGAT
>NZ_AJVI01000001.1:38165-39634
AGGAGGTGATCCGACCGCAGGTTCCCCTACGGTCACCTTGTTACGACTTTTCCCTTGTCACGAACCTCAAGTTCGATAAC
GCCAATCAGACGTCACCTCGCTAAAAGCTCACTTCAATGAAACGACGGGCGGTGTGTGCAAGGAGCAGGGACGTATTCAC
CGCGCGATAATGACACGCAGTTACTAGGGATTCCATATTCGTGAGGGCGAGTTGCAGCCCTCAGTCATAACTGTGGTAAC
GTTTGAGGATTACCTCATCCTTTCGGATTCGAAACCCATTGTCGTTACCATTGCAGCCCGCGTGTGGCCCCAGAGTTTCG
GGGCATACTGACCTGCCGTGGCCCCTTCCTTCCTCCGCATTAACTGCGGCGGTCCCGCTAATTCGCCCCACTACTCCTGA
GAGTAATGGTGGCAACTAGAGGCAGGGATCTCGCTCGTTACCTGACTTAACAGGACATCTCACGGCACGAGCTGGCGACG
GCCATGCACCACCTCTCAGCTTGTCTGGTAAAGTCTTCAGCTTGACCTTCATTCTGCTGTCTCTCCGGGTAAGATTTCTG
GCGTTGACTCCAATTGAACCGCAGGCTTCACCCCTTGTGGTGCTCCCCCGCCAATTCCTTTAAGTTTCATACTTGCGTAC
GTACTTCCCAGGCGGCAAACTTAACGGCTTCCCTGCAGCACTGCATTGGCCACAAGCCAATGCATCACTGAGTTTGCATA
GTTTACAGCTGGGACTACCCGGGTATCTAATCCGGTTTGCTCCCCCAGCTTTCATCCCTCACCGTCGGACGTGTTCTGGT
AGACCGCCTTCGCCACAGGTGGTCATCAATAGATCAAAGGATTTTACCCCTTCCTACCGAGTACCGTCTACCTCTCCCAC
TCCCTAGCTCTGCAGTATTCCCGGCAGCCTGTACGTTGAGCGTACAGATTTAACCGAAAACTTACAGAGCCGGCTACGGA
TGCTTTAGGCCCAATAATCATCCTGACCACTTGAGGTGCTGGTTTTACCGCGGCGGCTGACACCAGAACTTGCCCACCCC
TTATTCAACAGTGTTTCTAGGACTGTCAAAAGGTTCGTTTAGCACAAACCACTCGGATTAACCTTGTCGTGCTTTCGCAC
ATTGCAAAGTTTTCTCGCCTGCTGCGCCCCATAGGGCCTGGGTCCGTGTCTCAGTACCCATCTCCGGGCTACTCCTCTCA
GAGCCCGTACCTGTAATAGTCTTGGTGGGCCATTACCTCACCAACAAACTGATAGGCCGCAGTCCCATCCTACGGCGATA
AATCATTTGGAACACAAACCATTCCAGGTATAGTGTTCTATCGGGCATTATACTCAGTTTCCCGAGGTTATTCCCGTCCA
TAGGGTAGGTTGACTACGCGTTACTGAGCCGTCTGCCTTGTATTACTACAATGACTCGCATGGCTTAGTATCAATCCGAT
AGCAGTCAGGTCCGGCAGGATCAACCGGAT
>NZ_AVSQ01000019.1:27402-28871
AGGAGGTGATCCGACCGCAGGTTCCCCTACGGTCACCTTGTTACGACTTTTCCCTTGTCACTGACCTCAAGCTCGATAAT
GCCAACAAGACACTACCTCACTAAAAGCCAACTTCAATGAAACGACGGGCGGTGTGTGCAAGGAGCAGGGACGTATTCAC
CGCGCGGTAGTGACGCGCAGTTACTAGGGATTCCATATTCATGAGGGCGAGTTACAGCCCTCAATCATAACTGAGGTATT
GTTTGATGATTGCCTCCTCCTTTCGGATTCGGAACACATTGTCAATACCATTGCAGCCCGCGTGTGGCCCCAGAGTTTCG
GGGCATACTGACCTGCCGTGGCCCCTTCCTTCCTCCGCATTAACTGCGGCGGTCCTACTAATTCGCTCCGCTACTCCAGA
GAGTAACGGTAGCAACTAGGAGCAGGGGTCTCGCTCGTTACCTGACTTAACAGGACATCTCACGGCACGAGCTGGCGACG
GCCATGCACCACCTCTCAGCTTGTCTGGTAAAGTCTTCAGCTTGACCTTCATTCTGCTGTCGCTCCGGGTAAGATTTCTG
GCGTTGACTCCAATTGAACCGCAGGCTTCACCCCTTGTGGTGCTCCCCCGCCAATTCCTTTAAGTTTCATACTTGCGTAC
GTACTTCCCAGGCGGCAAACTTAACGGCTTCCCTGCGGCACTGCATTGGCCACAAGCCAATGCATCACCGAGTTTGCATC
GTTTACAGCTGGGACTACCCGGGTATCTAATCCGGTTTGCTCCCCCAGCTTTCATCCCTCACCGTCGAACGTGTTCTGGT
ACACCGCCTTCGCCACAGGTGGTCATCAACAGATCAAAGGATTTTACCCCTTCCTATTGAGTACCGTGTACCTCTCCCAC
TCCCTAGCTGTCCAGTATTTTCGGCAGCCTATACGTTAAGCGCATAGATTTAACCGAAAACTTAAACAACCGGCTACGGA
TGCTTTAGGCCCAATAAACCTCCTGACCACTCGAGGTGCTGGTTTTACCGCGGCGGCTGACACCAGAACTTGCCCACCCC
TTATTCATCAGTGGTTCTATGACTAACAAAAGACTTCTTTAGCAGAAGACACTCGGATTAACCTTGTCGTGCTTTCGCAC
ATTGCAAAGGTTTCTCGCCTGCTGCGCCCCATAGGGCCTGGGTCCGTGTCTCAGTACCCATCTCCGGGCCCCTCCTCTCA
GAGCCCGTACCTGTTATAGCCTTGGTGGGCCATTACCTCACCAACTAGCTGATAGGCCGCAGTCCCATCCTACGGCGATA
AATCATTTGAGCCACAAACCATTCCAGGCATTGTGGCCTATCGGGGATTATTCTCAGTTTCCCGAGGTTATCCCCATCCA
TAGGTTAGGTTAACTACGTGTTACTGAGCAGTCTGCCTTGTATTGCTACAACGACTCGCATGGCTTAGTACCAATCCGAT
AGCAGTCAGGTCCCGCAGGATCAACGGGAT
>NZ_BGKI01000007.1:193646-195115
AGGAGGTGATCCGACCGCAGGTTCCCCTACGGTCACCTTGTTACGACTTTTCCCTTGTCACGAACCTCGAGTTCGATAAC
GCCAATCAGACGTCACCTCGCTAAAAGCTCACTTCAATGAAACGACGGGCGGTGTGTGCAAGGAGCAGGGACGTATTCAC
CGCGCGATAATGACACGCAGTTACTAGGGATTCCATATTCGTGAGGGCGAGTTGCAGCCCTCAGTCATAACTGTGGTAAT
GTTTGGGGATTACCTCCTCCTTTCGGATTTGGAACCCATTGTCATTACCATTGCAGCCCGCGTGTGGCCCCAGAGTTTCG
GGGCATACTGACCTGCCGTGGCCCCTTCCTTCCTCCGCATTAACTGCGGCGGTCCCGCTAATTCGCCCCACTACTCCTGA
GAGTAATGGTGGCAACTAGAGGCAGGGATCTCGCTCGTTACCTGACTTAACAGGACATCTCACGGCACGAGCTGGCGACG
GCCATGCACCACCTCTCAGCTTGTCTGGTAAAGTCTTCAGCTTGACCTTCATTCTGCTGTCTCTCCGGGTAAGATTTCTG
GCGTTGACTCCAATTGAACCGCAGGCTTCACCCCTTGTGGTGCTCCCCCGCCAATTCCTTTAAGTTTCATACTTGCGTAC
GTACTTCCCAGGCGGCAAACTTAACGGCTTCCCTGCAGCACTGCATTGGCCACAAGCCAATGCATCACTGAGTTTGCATA
GTTTACAGCTGGGACTACCCGGGTATCTAATCCGGTTTGCTCCCCCAGCTTTCATCCCTCACCGTCGGACGTGTTCTGGT
AGACCGCCTTCGCCACAGGTGGTCATCAATAGATCAAAGGATTTTACCCCTTCCTACCGAGTACCGTCTACCTCTCCCAC
TCCCTAGCTCTGCAGTATTCCCGGCAGCCTGTACGTTGAGCGTACAGATTTAACCGAAAACTTACAGAGCCGGCTACGGA
TGCTTTAGGCCCAATAATCATCCTGACCACTTGAGGTGCTGGTTTTACCGCGGCGGCTGACACCAGAACTTGCCCACCCC
TTATTCATCAGTGTTTCTAGGACTGACAAAAGGTTCCTTTAGCAGAAACCACTCGGATTAACCTTGTCGTGCTTTCGCAC
ATTGCAAAGTTTTCTCGCCTGCTGCGCCCCATAGGGCCTGGGTCCGTGTCTCAGTACCCATCTCCGGGCTACTCCTCTCA
GAGCCCGTACCTGTAATAGTCTTGGTGGGCCATTACCTCACCAACAAACTGATAGGCCGCAGTCCCATCCTACGGCGATA
AATCATTTGAAACATAAACCATTCCAGGCATAATGTTCTATCGAGTATTATTCTCAGTTTCCCGAGGTTATTCTCGTCCA
TAGGGTAGGTTGACTACGCGTTACTGAGCCGTCTGCCTTGTATTACTACAATGACTCGCATGGCTTAGTATCAATCCGAT
AGCAGTCAGGTCCGGCAGGATCAACCGGAT
>NZ_CBTY010000008.1:401526-402995
AGGAGGTGATCCGACCGCAGGTTCCCCTACGGTCACCTTGTTACGACTTTTCCCTTGTCACTGACCTCAAGCTCGATAAT
GCCAACAAGACACTACCTCACTAAAAGCCAACTCCAATGAAACGACGGGCGGTGTGTGCAAGGAGCAGGGACGTATTCAC
CGCGCGGTAGTGACGCGCAGTTACTAGGGATTCCATATTCGTGAGGGCGAGTTACAGCCCTCAGTCATAACTGAGGTATC
GTTTGATGATTGCCTCCTCCTTTCGGATTCGGAACACATTGTCAATACCATTGCAGCCCGCGTGTGGCCCCAGAGTTTCG
GGGCATACTGACCTGCCGTGGCCCCTTCCTTCCTCCGCATTAACTGCGGCGGTCCTACTAATTCGCTCCGCTGCTCCAGA
GAGTAACGGTAGCAACTAGTAGCAGGGGTCTCGCTCGTTACCTGACTTAACAGGACATCTCACGGCACGAGCTGGCGACG
GCCATGCACCACCTCTCAGCTTGTCTGGTAAAGTCTTCAGCTTGACCTTCATTCTGCTGTCGCTCCGGGTAAGATTTCTG
GCGTTGACTCCAATTGAACCGCAGGCTTCACCCCTTGTGGTGCTCCCCCGCCAATTCCTTTAAGTTTCATACTTGCGTAC
GTACTTCCCAGGCGGCAGACTTAACGGCTTCCCTGCGGCACTGCATTGGCCACAAGCCAATGCATCACCGAGTCTGCATC
GTTTACAGCTGGGACTACCCGGGTATCTAATCCGGTTTGCTCCCCCAGCTTTCATCCCTCACCGTCGAACGTGTTCTGGT
ACACCGCCTTCGCCACAGGTGGTCATCAATAGATCAAAGGATTTTACCCCTTCCTATTGAGTACCGTGTACCTCTCCCAC
TCCCTAGCTGTCCAGTATCCTCGGCGGCCTATACGTTAAGCGCATAGATTTAACCGAAGACTTAGACAACCGGCTACGGA
TGCTTTAGGCCCAATAAACCTCCTGACCACTCGAGGTGCTGGTTTTACCGCGGCGGCTGACACCAGAACTTGCCCACCCC
TTATTCACCAGTGTTTCTAGGACTGGTAAAAGACTCCTTTAGCAGGAGACACTCGGATTAACCTTGTCGTGCTTTCGCAC
ATTGCAAAGGTTTCTCGCCTGCTGCGCCCCATAGGGCCTGGGTCCGTGTCTCAGTACCCATCTCCGGGCTCCTCCTCTCA
GAGCCCGTATCTGTTATAGCCTTGGTGGGCCATTACCTCACCAACTAGCTGATAGACCGCAGTCCCATCCTACGGCGATA
AATCATTTCAACCACAAACCATTCCAGGCATCGTGGTCTATCGGGGATTATTCTCAGTTTCCCGAGGTTATCCCCGTCCA
TAGGGTAGGTTAACTACGTGTTACTGAGCAGTCTGCCTTGTATTGCTACAACGACTCGCATGGCTTAGTACCAATCCGAT
AGCAGTCAGGTCCCGCAGGATCAACGGGAT
>NZ_FUYK01000013.1:14919-16387
ATCCGGTTGATCCTGCCGGACCTGACTGCTATCGGATTGGTACTAAGCCATGCGAGTCATTGTAGCAATACAAGGCGGAC
GGCTCAGTAACACGTAGTCAACCTAACTCGTGGACGTGGATAACCTCGGGAAACTGAGAATAAACCACGATAGATCATAG
TGCCTGGAATGGCTTATGGTCCAAACAGTTTACTGCCATGGGATGGGACTGCGGCCTATCAGCTTGTTGGTGAGGTAATG
GCCCACCAAGGCGATTACAGGTACGGGCTCTGAGAGGAGAAGCCCGGAGATGGGTACTGAGACACGGACCCAGGCCCTAT
GGGGCGCAGCAGGCGAGAAACCTTAGCAATGTGCGAAAGCACGACTGGGTCAGTCCGAGTGATTCCTGATAAAGGAGTCT
TTTGCCTGTCCTAAAAGCACAGGTGAATAAGGGGTGGGCAAGTCTGGTGTCAGCCGCCGCGGTAATACCAGCACCTCGAG
TGGTCAGGACGTTTATTGGGCCTAAAGCATCCGTAGCCGGCTCTGCAAGTCTTCGGTTAAATCCACCTGCTCAACAGATG
GGCCGCTGGAGATACTACAGAGCTAGGGAGTGGGAGAGGCAGACGGTATTCAGTGGGTAGGGGTAAAATCCTCTGATCCA
TTGAGGACCACCAGTGGCGAAGGCGGTCTGCCAGAACACGTTCGACGGTGAGGGATGAAAGCTGGGGGAGCAAACCGGAT
TAGATACCCGGGTAGTCCCAGCTGTAAACGATGCAAACTCGGTGATGCATTGGCTTATGGCCAATGCAGTGCCGCAGGGA
AGCCGTTAAGTTTGCCGCCTGGGAAGTACGGACGCAAGTCTGAAACTTAAAGGAATTGGCGGGGGAGCACCACAAGGGGT
GAAGCCTGCGGTTCAATTGGAGTCAACGCCAGGAATCTTACCCGGGGAGACAGCAGAATGAAGGTCAAGCTGAAGACTTT
ACCAGACAAGCTGAGAGGAGGTGCATGGCCGTCGCCAGCTCGTGCCGTGAGGTGTCCTGTTAAGTCAGGTAACGAGCGAG
ATCCCTGCCCTTAGTTGCTGCAGTTACTCTCAGGAGTAGCTGGGCTAACTAAGGGGACCGCCACTGCTGAAGTGGAGGAA
GGAGGGGGCCACGGCAGGTCAGTATGCCCCGAAACCCTGGGGCTACACGCGGGCTGCAATGATAGAGACAACGGGTTCCG
AACTCGAAAGAGGGAGGCAATCCTTAAACTCTATCTCAGTTATGATTGAGGGCTGCAACTCGCCCTCATGAATATGGAAT
CCCTAGTAACCGCGCGTCATAACCGCGCAGTGAATACGTCCCTGCTCCTTGCACACACCGCCCGTCGCTTCATTGAAGTT
GGGTTTGTGCGAGGTGACGCCTAATTGACGTCATCGAACACGAGTTTAGCAACAAGGGAGAAGTCGTAACAAGGTGACCG
TAGGGGAACCTGCGGTCGGATCACCTCCT
>NZ_LQMW01000026.1:5810-7279
AGGAGGTGATCCGACCGCAGGTTCCCCTACGGTCACCTTGTTACGACTTTTCCCTTGTCACGAACCTCAAGTTCGATAAC
GCCAATTAGACGTCACCTCGCTAAAAGCTCACTTCAATGAAACGACGGGCGGTGTGTGCAAGGAGCAGGGACGTATTCAC
CGCGCGATAATGACACGCAGTTACTAGGGATTCCATATTCGTGAGGGCGAGTTGCAGCCCTCAGTCATAACTGTGGTAAC
GTTTGAGGATTACCTCATCCTTTCGGATTTGAAACCAATTGTCGTTACCATTGCAGCCCGCGTGTGGCCCCAGAGTTTCG
GGGCATACTGACCTGCCGTGGCCCCTTCCTTCCTCCGCATTAACTGCGGCGGTCCCGCTAATTCGCCCCACTACTCCTGA
GAGTAATGGTGGCAACTAGAGGCAGGGATCTCGCTCGTTACCTGACTTAACAGGACATCTCACGGCACGAGCTGGCGACG
GCCATGCACCACCTCTCAGCTTGTCTGGTAAAGTCTTCAGCTTGACCTTCATTCTGCTGTCTCTCCGGGTAAGATTTCTG
GCGTTGACTCCAATTGAACCGCAGGCTTCACCCCTTGTGGTGCTCCTCCGTCAATTCCTTTAAGTTTCATACTTGCGTAC
GTACTTCCCAGGCGGCAAACTTAACGGCTTCCCTGCAGCACTGCATTGGCCACAAGCCAATGCATCACTGAGTTTGCATA
GTTTACAGCTGGGACTACCCGGGTATCTAATCCGGTTTGCTCCCCCAGCTTTCATCCCTCACCGTCGGACGTGTTCTGGT
AGACCGCCTTCGCCACAGGTGGTCATCAATAGATCAAAGGATTTTACCCCTTCCTACCGAGTACCGTCTACCTCTCCCAC
TCCCTAGCTCTGCAGTATTCCCGGCAGCCTGTACGTTGAGCGTACAGATTTAACCGAAAACTTACAGAGCCGGCTACGGA
TGCTTTAGGCCCAATAATCATCCTGACCACTTGAGGTGCTGGTTTTACCGCGGCGGCTGACACCAGAACTTGCCCACCCC
TTATTCATCAGTGTTTCTAGGACTGACAAAAGGTTCCTTTAGCAGAAACCACTCGGATTAACCTTGTCGTGCTTTCGCAC
ATTGCAAAGTTTTCTCGCCTGCTGCGCCCCATAGGGCCTGGGTCCGTGTCTCAGTACCCATCTCCGGGCTACTCCTCTCA
GAGCCCGTACCTGTAATAGTCTTGGTGGGCCATTACCTCACCAACAAACTGATAGGCCGCAGTCCCATCCTACGGCGATA
AATCATTTGGAACATAAACCATTCCAGGCATAATGTTCTATCGGGCATTATTCTCAGTTTCCCGAGGTTATTCCCGTCCA
TAGGTTAGGTTGACTACGCGTTACTGAGCCGTATGCCTTGTATTGCTACAATGACTCGCATGGCTTAGTATCAATCCGAT
AGCAGTCAGGTCCGGCAGGATCAACCGGAT
>NZ_MU078694.1:83176-84645
ATCCGGTTGATCCTGCCGGACCTGACTGCTATCGGATTGATACTAAGCCATGCGAGTCATTGTAGCAATACAAGGCAGAC
GGCTCAGTAACGCGTAGTCAACCTACCCTATGGACGGGAATAACCTCGGGAAACTGAGAATAATGCCCGATAGAACATTA
TGCCTGGAATGGTTTATGTTCCAAATGATTTATCGCCGTAGGATGGGACTGCGGCCTATCAGTTTGTTGGTGAGGTAATG
GCCCACCAAGACTATTACAGGTACGGGCTCTGAGAGGAGTGGCCCGGAGATGGGTACTGAGACACGGACCCAGGCCCTAT
GGGGCGCAGCAGGCGAGAAAACTTTGCAATGTGCGAAAGCACGACAAGGTTAATCCGAGTGGTTTCTGCTAAAGGAACCT
TTTGACAGTCCTAGAAACACTGTTGAATAAGGGGTGGGCAAGTTCTGGTGTCAGCCGCCGCGGTAAAACCAGCACCTCAA
GTGGTCAGGATGATTATTGGGCCTAAAGCATCCGTAGCCGGCTCTGTAAGTTTTCGGTTAAATCTATACGCTCAACGTAT
AGGCTGCCGGGAATACTGCAGAGCTAGGGAGTGGGAGAGGTAGACGGTACTCGGTAGGAAGGGGTAAAATCCTTTGATCT
ATTGATGACCACCTGTGGCGAAGGCGGTCTACCAGAACACGTCCGACGGTGAGGGATGAAAGCTGGGGGAGCAAACCGGA
TTAGATACCCGGGTAGTCCCAGCTGTAAACTATGCAAACTCAGTGATGCATTGGCTTGTGGCCAATGCAGTGCTGCAGGG
AAGCCGTTAAGTTTGCCGCCTGGGAAGTACGTACGCAAGTATGAAACTTAAAGGAATTGGCGGGGGAGCACCACAAGGGG
TGAAGCCTGCGGTTCAATTGGAGTCAACGCCAGAAATCTTACCCGGAGAGACAGCAGAATGAAGGTCAAGCTGAAGACTT
TACCAGACAAGCTGAGAGGTGGTGCATGGCCGTCGCCAGCTCGTGCCGTGAGATGTCCTGTTAAGTCAGGTAACGAGCGA
GATCCCTGCCTCTAGTTGCCACCATTACTCTCAGGAGTAGTGGGGCGAATTAGCGGGACCGCCGCAGTTAATGCGGAGGA
AGGAAGGGGCCACGGCAGGTCAGTATGCCCCGAAACTCTGGGGCCACACGCGGGCTGCAATGGTAATGACAATGGGTTCC
AAATCCGAAAGGAGGAGGTAATCCCCAAACATTACCACAGTTATGACTGAGGGCTGCAACTCGCCCTCACGAATATGGAA
TCCCTAGTAACTGCGTGTCATTATCGCGCGGTGAATACGTCCCTGCTCCTTGCACACACCGCCCGTCGTTTCATTGAAGT
GAGCTTTTAGCGAGGTGACGTCTGATTGGCGTTATCGAACTTGAGGTTCGTGACAAGGGAAAAGTCGTAACAAGGTGACC
GTAGGGGAACCTGCGGTCGGATCACCTCCT
>NZ_MU078707.1:3-834
ACGTACTTCCCAGGCGGCAAACTTAACGGCTTCCCTGCGGCACTGCACTGGCCACAAGCCAATGCATCACTGAGTTTGCA
TTGTTTACAGCTGGGACTACCCGGGTATCTAATCCGGTTTGCTCCCCCAGCTTTCATCCCTCACCGTCGGACGTGTTCTG
GTAGACCGCCTTCGCCACAGGTGGTCATCAATAGATCAAAGGATTTTACCCCTTCCTACCGAGTACCGTCTACCTCTCCC
ACTCCCTAGCTGTACAGTATTCCCGGCAGCCCATACGTTGAGCGTATAGATTTAACCGAAAACTGATACAACAGGCTACG
GATGCTTTAGGCCCAATAATCCTCCTGACCACTTGAGGTGCTGGTTTTACCGCGGCGGCTGACACCAGAACTTGCCCACC
CCTTATTCATCGGTGATTCTACGACCGACAAAAGATTTCTTTAGCAGAAATCACTCGGATTAACCTTGTCGTGCTTTCGC
ACATTGCAAAGTTTTCTCGCCTGCTGCGCCCCATAGGGCCTGGGTCCGTGTCTCAGTACCCATCTCCGGGCCACTCCTCT
CAGAGCCCGTACCTGTAATTGTCTTGGTGGGCCATTACCCCACCAACAAACTGATAGGCCGCAGTCCCATCCTACGGCGA
TAAATCATTTGGACCATAAACCATTCCAGGAGTTATGATCTATCGAGTATTATTCTCAGTTTCCCGAGGTTATCCTCGTC
CATAGGGTAGATTGACTACGTGTTACTGAGCCGTCTGCCTTGTATTGCTACAAAGACTCGCATGGCTTAGTATCAATCCG
ATAGCAGTCAGGTCCGGCAGGATCAACCGGAT
>NZ_RCMB01000017.1:17933-19402
ATCCGGTTGATCCTGCCGGACCTGATTGCTATCGGATTGGTACTAAGCCATGCGAGTAAGTGTAGCAATACACTGCAGAC
GGCTCAGTAACACGTGGTCAAGCTAACCTATGGACGTGGATAACCTCGGGAAACTGAGAATAAACCGCGATAGATCATGA
TGCCTGGAATGGCTCATGGTCGAAATAGTTTACTGCCGTAGGATGCGACTGCGGCCTATCAGTTTGTTGGTGAGGTAATG
GCCCACCAAGACTATTACAGGTACGGGCTCTGAGAGGAGAAGCCCGGAGATGGGTACTGAGACACGGACCCAGGCCCTAT
GGGGCGCAGCAGGCGAGAAACCTTAGCAATGTGCGAAAGCACGACTGGGTTAGTCCGAGTGATTCCTGCTAAAGGAATCT
TTTGCCGGTCCTAAAAGCACCGGTGAATAAGGGGTGGGCAAGTCTGGTGTCAGCCGCCGCGGTAATACCAGCACCTCGAG
TGATCAGGACGTTTATTGGGCCTAAAGCATCCGTAGCTGGCTTTGCAAGTCTCCGGTTAAATCAACCTGCTCAACAGATT
GGCCGCTGGAGATACTACAAGGCTAGGGAGTGGGAGAGGCAGACGGTATTCGGGGGGTAGGGGTAAAATCCTCTGATCCT
CTGAGGACCACCAGTGGCGAAGGCGGTCTGCCAGAACACGTTCGACAGTGAGGGATGAAAGCTGGGGGAGCAAACCGGAT
TAGATACCCGGGTAGTCCCAGCTGTAAACGATGCAAACTCGGTGAAGCATTGGCTTAATGCTAATGCTGTGCCGCAGGGA
AGCCGTTAAGTTTGCCGCCTGGGAAGTACGGTCGCAAGATTGAAACTTAAAGGAATTGGCGGGGGAGCACCACAAGGGGT
GAAGCCTGCGGTTCAATTGGAGTCAACGCCAGGAATCTTACCCGGGGAGACAGCAGAATGAAGGTCAAGCTGAAGACTTT
ACCAGACAAGCTGAGAGGAGGTGCATGGCCGTCGCCAGCTCGTGCCGTGAGGTGTCCTGTTAAGTCAGGTAACGAGCGAG
ATCCCTGCTCTTAGTTGCCACAGCTATTCTCAGGAAAAGCTGGGCTAACTAGGAGGACCGCCACTGCTGAAGTGGAGGAA
GGAGGGGGCCACGGCAGGTCAGTATGCCCCGAAACCCTGGGGCTACACGCGGGCTGCAATGATAATGACAACGGGTCCCG
AAGCTGAAAAGTGGAGGCAATCCTTAAACATTATCTCAGTTATGACTGAGGGCTGTAACTCGCCCTCACGAATATGGAAT
CCCTAGTAACCGCGCGTCACAATCGCGCAGTGAATACGTCCCTGCTCCTTGCACACACCGCCCGTCGCTTCATCGAAGTT
GGGTTTGTGCGAGGTGATGACTCAATTGTCATCATCGAACACGAGTTTAGCAACGAGGGAGAAGTCGTAACAAGGTGACC
GTAGGGGAACCTGCGGTCGGATCACCTCCT
>NZ_RCMC01000220.1:10434-11902
AGGAGGTGATCCGACCGCAGGTTCCCCTACGGTCACCTTGTTACGACTTCTCCCTTGTTGCTAAACTCGTGTTCGATGAC
GTCAATTAGGCGTCACCTCGCACAAACCCAACTTCAATGAAGCGACGGGCGGTGTGTGCAAGGAGCAGGGACGTATTCAC
TGCGCGGTTATGACGCGCGGTTACTAGGGATTCCATATTCATGAGGGCGAGTTGCAGCCCTCAATCATAACTGAGATAGA
GTTTAAGGATTGCCTCCCTCTTTCGAGTTCGGAACCCGTTGTCTCTATCATTGCAGCCCGCGTGTAGCCCCAGGGTTTCG
GGGCATACTGACCTGCCGTGGCCCCCTCCTTCCTCCACTTCAGCAGTGGCGGTCCCCTTAGTTAGCCCAGCTACTCCTGA
GAGTAACTGCAGCAACTAAGGGCAGGGATCTCGCTCGTTACCTGACTTAACAGGACACCTCACGGCACGAGCTGGCGACG
GCCATGCACCTCCTCTCAGCTTGTCTGGTAAAGTCTTCAGCTTGACCTTCATTCTGCTGTCTCCCCGGGTAAGATTCCTG
GCGTTGACTCCAATTGAACCGCAGGCTTCACCCCTTGTGGTGCTCCCCCGCCAATTCCTTTAAGTTTCAGACTTGCGTCC
GTACTTCCCAGGCGGCAAACTTAACGGCTTCCCTGCGGCACTGCATTGGCCATAAGCCAATGCATCACCGAGTTTGCATC
GTTTACAGCTGGGACTACCCGGGTATCTAATCCGGTTTGCTCCCCCAGCTTTCATCCCTCACCGTCGAACGTGTTCTGGC
AGACCGCCTTCGCCACTGGTGGTCCTCAATGGATCAGAGGATTTTACCCCTACCCACTGAATACCGTCTGCCTCTCCCAC
TCCCTAGCTTTGTAGTATCTCCAGCGGCCCATCTGTTGAGCAGGTGGATTTAACCGAAGACTTGCAAAGCCGGCTACGGA
TGCTTTAGGCCCAATAAACGTCCTGACCACTCGAGGTGCTGGTATTACCGCGGCGGCTGACACCAGACTTGCCCACCCCT
TATTCACCTGTGCTTTTAGGACAAGCAAAAGACTCCTTTATCAGGAATCACTCGGACTGACCCAGTCGTGCTTTCGCACA
TTGCTAAGGTTTCTCGCCTGCTGCGCCCCATAGGGCCTGGGTCCGTGTCTCAGTACCCATCTCCGGGCTTCTCCTCTCAG
AGCCCGTACCTGTAATCGCCTTGGTGGGCCATTACCTCACCAACAAGCTGATAGGCCGCAGTCCCATCCCATGGCAGTAA
ACTGTTTGGACCATAAGCCATTCCAGGCACTATGATCTATCGTGGTTTATTCTCAGTTTCCCGAGGTTATCCACGTCCAC
GAGTTAGGTTGACTACGTGTTACTGAGCCGTCCGCCTTGTATTGCTACAATGACTCGCATGGCTTAGTACCAATCCGATA
GCAGTCAGGTCCGGCAGGATCAACCGGAT
>VBPO01000046.1:3-528
TGTAAAACCGGCTACGGATGCTTTAGGCCCAATAATCGTCCCGACCACTCGGGGTGCTGGTATTACCGCGGCGGCTGACA
CCAGACTTGCCCACCCCTTATTCTACACCATTTTTAGAGATGTCAAAAGACTTTCTTAGCGAAAGTCACTCAGAGTAACC
CTGTCAGGCTTTCGCCTATTGCAGAGGTTTCGCGCCTGCTGCGCCCCATAGGGCCTGGGTCCTTTTCTCAGTACCCATCT
CCGGGCTCCTCCTCTCAGAGCCCGTACCGGTTATAGGTTTGGTGGGCCATTACCTCACCAACAGCCTGATCGGACGCAGT
CCAATCCAAAGGCCATATAGATTTTGATCAAAAACCATTCCAGGTATCTTGGTCTATCGCGGTTTAGCCTCAGTTTCCCG
AGATTATCCACGTCCTTTGGTTATGTTGACTACGTGTTACTGAGCCGTGTGCCACGTATTGCTACGTTGACTCGCATGGC
TTAATCTCACTCTGATAGCAGTCGGGTCCGGCAGGATCAACCGGAG
>VBPX01000018.1:26842-28310
AGGAGGTGATCCGGCCGCAGGTTCCCCTACGGCCACCTTGTTACGACTTCTCCCTCGTTGCTGATCTCAGGTTCGATAAT
GCCAATATCGCACCACCTCGCCTAAAACCAACTTCGATGAAGCGACGGGCGGTGTGTGCAAGGAGCAGGGACGTATTCAC
CGCGCGATGATGACACGCGATTACTAGGGATTCCATATTCATGAGGACGAGTTTCAGCCCTCAATCATAACTGTGGTAAG
TTTTACGGGATTGCCTCCTCCTTTCGGAATCGGAACCTATTGTACTTACCATTGCAGCCCGCGTGTGGCCCGAGGGTTTC
GGGGCATACTGACCTGCCGTAGCCCCCTCCTTCCTCCGCCTTAGCGGCGGCAGTCCTTCTAATTAGCCCTTCTACTCCGA
AGAATAAAAGTAGCAACTAGAAGCAGGGGTCTCGCTCGTTACCTGACTTAACAGGACACCTCACGGCACGAGCTGGCGAC
GGCCATGCACCTCCTCTCAGCTTGTCTGGTAAAGTCTTCAGCTTGACCTTCATTCTGCTGTCGCCCCCGGTAAGATTCCC
GGCGTTGACTCCAATTGAACCGCAGGCTTCACCCCTTGTGGTGCTCCCCCGCCAATTCCTTTAAGTTTCAGTCTTGCGAC
CGTACTACCCAGGCGGCAGACTTAACGGCTTCCCTGCGGCACTGGACTAGCATGAAGCTGGTCCATCACCGAGTCTGCAT
CGTTTACGGCTGGGACTACCCGGGTATCTAATCCGGTTTGCTCCCCCAGCTTTCATCCCTCACCGTCGAGCGCATTCTGG
CAAGCCGCCTTCGCCACTGGTGGTCTACAATGGATCAACGGATTTTACCCCTACCCACTGAGTACCGCTTGCCTCTCCTG
CCTCCTAGTCTTATAGTATCCTCCGCGGCCCATCTGTTAAGCAGTTGGATTTAACGGAGGACTTGTAAAACCGGCTACGG
ATGCTTTAGGCCCAATAATCGTCCCGACCACTCGGGGTGCTGGTATTACCGCGGCGGCTGACACCAGACTTGCCCACCCC
TTATTCTACACCATTTTTAGAGATGTCAAAAGACTTTCTTAGCGAAAGTCACTCAGAGTAACCCTGTCAGGCTTTCGCCT
ATTGCAGAGGTTTCGCGCCTGCTGCGCCCCATAGGGCCTGGGTCCTTTTCTCAGTACCCATCTCCGGGCTCCTCCTCTCA
GAGCCCGTACCGGTTATAGGTTTGGTGGGCCATTACCTCACCAACAGCCTGATCGGACGCAGTCCAATCCAAAGGCCATA
TAGATTTTGATCAAAAACCATTCCAGGTATCTTGGTCTATCGCGGTTTAGCCTCAGTTTCCCGAGATTATCCACGTCCTT
TGGTTATGTTGACTACGTGTTACTGAGCCGTGTGCCACGTATTGCTACGTTGACTCGCATGGCTTAATCTCACTCTGATA
GCAGTCGGGTCCGGCAGGATCAACCGGAG
>AJ627422.1:38671-40137
CTCCGGTTGATCCTGCCGGACCCGACTGCTATCAGAATGAGATTAAGCCATGCGAGTCAACGTAGCAATACGTGGCACAC
GGCTCAGTAACACGTAGTCAACATAACCAGAGGACGTGGATAAACTCGGGAAACTGAGGCTAAACCGCGATAGACCAAGA
TACCTGGAATGGTTTTTGATCAAAATCTATATGGCCTTTGGATTGGACTGCGACCGATCAGGCTGTTGGTGAGGTAATGG
CCCACCAAACCAGTAACCGGTACGGGCTCTGAGAGGAGGAGCCCGGAGATGGGTACTGAGAAAAGGACCCAGGCCCTATG
GGGCGCAGCAGGCGCGAAACCTCTGCAATAGGCGAAAGCCTGACAGGGTTATTCTGAGTGACTTTCGCTAAGAAAGTCTT
TTGACATCTCTAAAAATGGTGTAGAATAAGGGGTGGGCAAGTCTGGTGTCAGCCGCCGCGGTAATACCAGCACCCCGAGT
GGTCGGGACGATTATTGGGCCTAAAGCATCCGTAGCCGGTTTTACAAGTCCTCCGTTAAATCCAACTGCTTAACAGATGG
GCCGCGGAGGATACTATAAGACTAGGAGGCAGGAGAGGCAAGCGGTACTCAGTGGGTAGGGGTAAAATCCGTTGATCCAT
TGAAGACCACCAGTGGCGAAGGCGGCTTGCCAGAATGCGCTCGACGGTGAGGGATGAAAGCTGGGGGAGCAAACCGGATT
AGATACCCGGGTAGTCCCAGCTGTAAACGATGCAGACTCGGTGATGGACTAGCTTAATGCTAGTCCAGTGCCGCAGGGAA
GCCGTTAAGTCTGCCGCCTGGGTAGTACGGTCGCAAGACTGAAACTTAAAGGAATTGGCGGGGGAGCACCACAAGGGGTG
AAGCCTGCGGTTCAATTGGAGTCAACGCCGGGAATCTTACCGGGGGCGACAGCAGAGTGAAGGTCAAGCTGAAGACTTTA
CTAGACAAGCTGAGAGGAGGTGCATGGCCGTCGCCAGCTCGTGCCGTGAGGTGTCCTGTTAAGTCAGGTAACGAGCGAGA
CCCCTGCTTCTAGTTGCTACTTTTATTCTCCGGAGTAGAAGGGCTAATTAGAAGGACTGCCGCCGCTAAGGCGGAGGAAG
GAGGGGGCTACGGCAGGTCAGTATGCCCCGAAACCCTCGGGCCACACGCGGGCTGCAATGGTAAGTACAATAGGTTCCGA
TTTCGAAAGGAGGAGGCAATCCGCAAAACTTACCACAGTTATGATTGAGGGCTGAAACTCGTCCTCATGAATATGGAATC
CCTAGTAATCGCGTGTCATCATCGCGCGGTGAATACGTCCCTGCTCCTTGCACACACCGCCCGTCGCTTCATCGAAGTTG
GTTTTAGGCGAGGTGGTGCGATTTGGCATTATCGAACCTGAGATCAGCAACGAGGGAGAAGTCGTAACAAGGTGGCCGTA
GGGGAACCTGCGGCCGGATCACCTCCT
>ARWO01000004.1:28644-30113
AGGAGGTGATCCGACCGCAGGTTCCCCTACGGTCACCTTGTTACGACTTTTCCCTCGTCACTTACCTCAAGTTCGATAAT
GTCAATTAAACATCACCTCGCTAAAAGCAAACTTCGATGAAACGACGGGCGGTGTGTGCAAGGAGCAGGGACGTATTCAC
CGCGCGGTAATGACACGCGGTTACTAGGGATTCCATATTCGTGAGGGCGAGTTACAGCCCTCAGTCATAACTGTGGTAGC
GTTTAGAGATTGCCACTCTCTTTCGAGTTTGGAGCTCATTGTCGCTACCATTGCAGCCCGCGTGTGGCCCCAGAGTTTCG
GGGCATACTGACCTGCCGTAGCCCCCTCCTTCCTCCGTTTTAACAACGGCAGTCCCACTAATTCGCCCCACTATTCCTGA
GAATAATGATAGCAACTAGTGGCGAGGATCTCGCTCGTTACCTGACTTAACAGGACATCTCACGGCACGAGCTGGCGACG
GCCATGCACCACCTCTCAGCTTGTCTGGTAAAGTCTTCAGCTTGACCTTCATTCTGCTGTCTCTCCGGGTAAGATTTCTG
GCGTTGACTCCAATTGAACCGCAGGCTTCACCCCTTGTGGTGCTCCCCCGCCAATTCCTTTAAGTTTCATACTTGCGTAC
GTACTTCCCAGGCGGCAGACTTAACGGCTTCCCTGCGACACTGCACTGGCTATATGCCAATGCATCATCGAGTCTGCATC
GTTTACAGCTGGGACTACCCGGGTATCTAATCCGGTTTGCTCCCCCAGCTTTCATCCCTCACCGTCGAACGTGTTCTGGT
AGACCGCCTTCGCCACAGGTGGTCATCGATAGATCAAAGGATTTTACCCCTTCCTACCGAGTACCGTCTACCTCTCCCAC
TCCCTAGCTATGCAGTATTTTCGACAGCCCATGCGTTGAGCACATGGATTTAACCGAAAACTTACAGAGCCGGCTACGGA
TGCTTTAGGCCCAATAATCCTCCTGACCACTTGAGGTGCTGGTTTTACCGCGGCGGCTGACACCAGAACTTGCCCACCCC
TTATTCACTAGTGGTTTTATGACTTGCAAAAGATTTCTTTAGCAGAAATCACTCGGATTAACCTTGTCGTGCTTTCGCAC
ATTGCAAAGTTTTCTCGCCTGCTGCGCCCCATAGGGCCTGGGTCCTTGTCTCAGTACCCATCTCCGGGCTTCTCCTCTCA
GAGCCCGTACCTGTAATCGCCTTGGTGGGCCATTACCTCACCAACAAGCTGATAGGCCGCGGTCCTATCCTATGGCGACG
AATCATTTCAACCATAAACCGTTCCAGGCATTATGATCTATCGAGTATTATGCTCAGTTTCCCGAGATTATCCTCGTCCA
TAGGGTAAGTTGACTACGTGTTACTGAGCCGTATGCCTTGCATTACTGCAAAGACTCGCATGGCTTAGTATCAATCCGAT
AGCAGTCAGGTCCGGCAGGATCAACCGGAT
>AXWL01000001.1:19498-20967
ATCCGGTTGATCCTGCCGGACCTGACTGCTATCGGATTGATACTAAGCCATGCGAGTCATTGTAGCAATACAAGGCATAC
GGCTCAGTAACGCGTAGTCAACCTACCCTATGGACGGGAATAACCTCGGGAAACTGAGTATAATTCCCGATAGAACATTA
TGCCTGGAATGGTTTATGTTCCAAATGATTTATCGCCGTAGGATGGGACTGCGGCCTATCAGTTTGTTGGTGAGGTAATG
GCCCACCAAGACTATTACAGGTACGGGCTCTGAGAGGAGTAGCCCGGAGATGGGTACTGAGACACGGACCCAGGCCCTAT
GGGGCGCAGCAGGCGAGAAAACTTTGCAATGTGCGAAAGCACGACAAGGTTAATCCGAGTGGTTTCTGCTAAAGGAACCT
TTTGTCAGTCCTAAAAACACTAACGAATAAGGGGTGGGCAAGTTCTGGTGTCAGCCGCCGCGGTAAAACCAGCACCTCAA
GTGGTCAGGATGATTATTGGGCCTAAAGCATCCGTAGCCTGCCCTGTAAGTTTTCGGTTAAATCTGTATGCTCAACATAC
AGGCCGCCGGGAATACTGCAGGGCTAGGGAGTGGGAGAGGTAGACGGTACTCGGGAGGAAGTGGTAAAATGCTTTGATCT
CTCGATGACCACCTGTGGCGAAGGCGGTCTACCAGAACACGTCCGACGGTGAGGGATGAAAGCTGGGGGAGCAAACCGGA
TTAGATACCCGGGTAGTCCCAGCCGTAAACTATGCAAACTCAGTGATGCATTGGCTTGTGGCCAATGCAGTGTTGCAGGG
AAGCCGTTAAGTTTGCCGCCTGGGAAGTACGTACGCAAGTATGAAACTTAAAGGAATTGGCGGGGGAGCACCACAAGGGG
TGAAGCCTGCGGTTCAATTGGAGTCAACGCCAGAAATCTTACCCGGAGAGACAGCAGAATGAAGGTCAAGCTGAAGACTT
TACCAGACAAGCTGAGAGGTGGTGCATGGCCGTCGCCAGCTCGTGCCGTGAGATGTCCTGTTAAGTCAGGTAACGAGCGA
GATCCCTGCCTCTAGTTGCCACCATTACTCTCAGGAGTAGTGGGGCGAATTAGCGGGACCGCCGCAGTTAATGCGGAGGA
AGGAAGGGGCCACGGCAGGTCAGTATGCCCCGAAACTCTGGGGCCACACGCGGGCTGCAATGGTAATGACAATAGGTTCC
GAACCCGAAAGGAAGAGGTAATCCATAAACATTACCACAGTTATGACTGAGGGCTGCAACTCGCCCTCACGAATATGGAA
TCCCTAGTAACTGCGTGTCATTATCGCGCGGTGAATACGTCCCTGCTCCTTGCACACACCGCCCGTCGTTTCATTGAAGT
GAGCTTTTAGTGATGTGACGTCTGATTGGCGTTATTGAACTTGAGGTTCGTGACAAGGGAAAAGTCGTAACAAGGTGACC
GTAGGGGAACCTGCGGTCGGATCACCTCCT
>BEHG01000016.1:2-912
CCGGCGTTGACTCCAATTAAACCGCAGGCTTCACCCCTTGTGGTGCTCCCCCGCCAATTCCTTTAAGTTTCAGCCTTGCG
GCCGTACTCCCCAGGCGGTAGGCTTAACGGCTTCCCTGCGGCACTGGGCTGCCACTGAGGCAGCCCAACACCGAGCCTAC
ATCGTTTACGGCTGGGACTACCCGGGTATCTAATCCGGTTCGCTCCCCCAGCTTTCATCCCTCACCGTCGGGCACGTTCT
AGCGAGGCGCCTTCGCCACTGGTGGTCCTCCCGGGATCAGTGGATTTTACCCCTACCCCGGGAATACCCCTCGCCTCTCC
CGTCCCCTAGCCCAGCAGTATCCCCCGCAGCCCAACGGTTGAGCCGTTGGATTTAACGGAGGACTTACTGGGCCGGCTAC
GGATGCTTTAGGCCCAATAATCGTCCCGACCACTCGGGGTGCTGGTATTACCGCGGCGGCTGACACCAAACTTGCCCACC
CCTTATTCGCCAGCCTGTTTACAGCTGGCAAAAGGTTCCCTCAGCGGGAACCACTCGGACTGACCCCGTCGGGCTTTCGC
CCATTGCGGAGGTTTCGCGCCTGCTGCGCCCCATAGGACCTGGGCCCTTGTCTCAGTGCCCATCTCCGGGCTCCTCCTCT
CAGAGCCCGCACCGGTTATAGGCTTGGTGGGCCATTACCCCACCAACAACCTGATCGGCCGCAGTCCCATCCTGGGGCCA
TATAGATTTCAGCCATAGCCCATTCCAGGAGCCATGGCCTATCGGGGTTTAGCCTCAGTTTCCCGAGGTTATCCCCGTCC
CCAGGGTAGGTTGACTACGTGTTACTGAGCCGTGCGCCACCCCTTGCGGAGTTGACTCGCATGGCTTAGTCCCAATCCGA
TAGCAGTCGGGTCCGGCAGGATCAACCGGAG
>BFAR01000058.1:3453-4373
ATCCGGTTGATCCTGCCGGACCTGACTGCTATCGGATTGATACTAAGCCATGTGAGTCATTGTAGCAATACAAGGCAGAC
GGCTCAGTAACACGTAGTCAATCTACCCTATGGACGGGGATAACCTCGGGAAACTGAGGATAACACCCGATAGATCATTA
ATCCTGGAACGGTTTATGGTCCAAATGATTCGTCGCCGTAGGATGGGACTGCGGCCTATCAGCTTGTTGGTGAGGTAATG
GCCCACCAAGGCTATTACAGGTACGGGCTCTGAGAGGAGAAGCCCGGAGATGGGTACTGAGACACGGACCCAGGCCCTAT
GGGGCGCAGCAGGCGAGAAACCTTTGCAATGTGCGCAAGCACGACAAGGTTAATCCGAGTGTTTCCTGCTAAAGGAATCT
TTTGTTAGTTGTAAAACCACTATCGAATAAGGGGTGGGCAAGTTCTGGTGTCAGCCGCCGCGGTAAAACCAGCACCTCAA
GTGGTCAGGAGGATTATTGGGCCTAAAGCATCCGTAGCCTGTTCTATAAGTTTCCGGTTAAATCCACTAGCTCAACTAAT
GGGCTGCCGAAAATACTGTAGAACTAGGGAGTGGGAGAGGTAGACGGTATTCGGTAGGAAGGGGTAAAATCCTTTGATCT
ATTGAGGACCACCTGTGGCGAAGGCGGTCTACCAGAACACGTTCGACGGTGAGGGATGAAAGCTGGGGGAGCAAACCGGA
TTAGATACCCGGGTAGTCCCAGCTGTAAACGATGCAGACTCGGTGATGCGCTGGCTTGTGGCCAGTGCAGTGCCGCAGGG
AAGCCGTTAAGTTTGCCGCCTGGGAAGTACGTACGCAAGTATGAAACTTAAAGGAATTGGCGGGGGAGCACCACAAGGGG
TGAAGCCTGCGGTTCAATTGGAGTCAACGCCAGAAATCTTA
>BGOU01000008.1:8838-10307
AGGAGGTGATCCGACCGCAGGTTCCCCTACGGTCACCTTGTTACGACTTTTCCCTTGTCACTTACCTCAAGTTCGATAAC
GCCAATCAGACGTCACCTCGCTAAAAGCAAACTTCAATGAAACGACGGGCGGTGTGTGCAAGGAGCAGGGACGTATTCAC
CGCGCGATAATGACACGCAGTTACTAGGGATTCCATATTCGTGAGGGCGAGTTGCAGCCCTCAGTCATAACTGTGGTAGC
GTTTAGGGATTACCTCCTCCTTTCGGATTCGGAACCAATTGTCACTACCATTGCAGCCCGCGTGTGGCCCCAGAGTTTCG
GGGCATACTGACCTGCCGTGGCCCCTTCCTTCCTCCGCATTAACTGCGGCGGTCCCGCTAATTCGCCCCACTACTCCTGA
GAGTAATGGTGGCAACTAGAGGCAGGGATCTCGCTCGTTACCTGACTTAACAGGACATCTCACGGCACGAGCTGGCGACG
GCCATGCACCACCTCTCAGCTTGTCTGGTAAAGTCTTCAGCTTGACCTTCATTCTGCTGTCTCTCCGGGTAAGATTTCTG
GCGTTGACTCCAATTGAACCGCAGGCTTCACCCCTTGTGGTGCTCCCCCGCCAATTCCTTTAAGTTTCATACTTGCGTAC
GTACTTCCCAGGCGGCAAACTTAACGGCTTCCCTGCAGCACTGCATTGGCCATAAGCCAATGCATCACTGAGTTTGCATA
GTTTACAGCTGGGACTACCCGGGTATCTAATCCGGTTTGCTCCCCCAGCTTTCATCCCTCACCGTCGAACGTGTTCTGGT
AGACCGCCTTCGCCACAGGTGGTCATCAAGAGATCAAAGGATTTTACCCCTTCCTCCCGAGTACCGTCTACCTCTCCCAC
TTCCTAGTTATGCAGTATTCCCGGCAGCCCATACGTTAAGCGCATGGATTTAACCGAAAACTTACAAAACGAGCTACGGA
TGCTTTAGGCCCAATAATCATCCTGACCACTTGAGGTGCTGGTTTTACCGCGGCGGCTGACACCAGAACTTGCCCACCCC
TTATTCGTTAGTGTTTCTAGGACTGACAAAAGGTTTCTTTAGCAGAAACCACTCGGATTAACCTTGTCGTGCTTTCGCAC
ATTGCAAAGTTTTCTCGCCTGCTGCGCCCCATAGGGCCTGGGTCCGTGTCTCAGTACCCATCTCCGGGCTACTCCTCTCA
GAGCCCGTACCTGTAATAGTCTTGGTGGGCCATTACCTCACCAACAAACTGATAGGCCGCAGTCCCATCCTATGGCGATA
AATCATTTGAAACATAAACCATTCCAGGCATAATGTTCTATCGGGCATTATTCTCAGTTTCCCGAGGTTATTCCCGTCCA
TAGGGTAGATTGACTACGCGTTACTGAGCCGTCTGCCTTGTATTGCTACAATGACTCGCATGGCTTAGTATCAATCCGAT
AGCAGTCAGGTCCGGCAGGATCAACCGGAT
>BJHR01000029.1:2174-3643
ATCCGGTTGATCCTGCCGGACCTGACTGCTATCGGATTGATACTAAGCCATGCGAGTCATTGTAGCAATACAAGGCAGAC
GGCTCAGTAACGCGTAGTCAATCTACCCTATGGACGGGAATAACCTCGGGAAACTGAGAATAATGCCCGATAGAACATTA
TGCCTGGAATGGTTTATGTTTCAAATGATTTATCGCCATAGGATGGGACTGCGGCCTATCAGTTTGTTGGTGAGGTAATG
GCCCACCAAGACTATTACAGGTACGGGCTCTGAGAGGAGTAGCCCGGAGATGGGTACTGAGACACGGACCCAGGCCCTAT
GGGGCGCAGCAGGCGAGAAAACTTTGCAATGTGCGAAAGCACGACAAGGTTAATCCGAGTGGTTTCTGCTAAAGAAACCT
TTTGTCAGTCCTAGAAACACTAACGAATAAGGGGTGGGCAAGTTCTGGTGTCAGCCGCCGCGGTAAAACCAGCACCTCAA
GTGGTCAGGATGATTATTGGGCCTAAAGCATCCGTAGCTCGTTTTGTAAGTTTTCGGTTAAATCCATGCGCTTAACGTAT
GGGCTGCCGGGAATACTGCATAACTAGGAAGTGGGAGAGGTAGACGGTACTCGGGAGGAAGGGGTAAAATCCTTTGATCT
CTTGATGACCACCTGTGGCGAAGGCGGTCTACCAGAACACGTTCGACGGTGAGGGATGAAAGCTGGGGGAGCAAACCGGA
TTAGATACCCGGGTAGTCCCAGCTGTAAACTATGCAAACTCAGTGATGCATTGGCTTATGGCCAATGCAGTGCTGCAGGG
AAGCCGTTAAGTTTGCCGCCTGGGAAGTACGTACGCAAGTATGAAACTTAAAGGAATTGGCGGGGGAGCACCACAAGGGG
TGAAGCCTGCGGTTCAATTGGAGTCAACGCCAGAAATCTTACCCGGAGAGACAGCAGAATGAAGGTCAAGCTGAAGACTT
TACCAGACAAGCTGAGAGGTGGTGCATGGCCGTCGCCAGCTCGTGCCGTGAGATGTCCTGTTAAGTCAGGTAACGAGCGA
GATCCCTGCCTCTAGTTGCCACCATTACTCTCAGGAGTAGTGGGGCGAATTAGCGGGACCGCCGCAGTTAATGCGGAGGA
AGGAAGGGGCCACGGCAGGTCAGTATGCCCCGAAACTCTGGGGCCACACGCGGGCTGCAATGGTAGTGACAATTGGTTCC
GAATCCGAAAGGAGGAGGTAATCCCTAAACGCTACCACAGTTATGACTGAGGGCTGCAACTCGCCCTCACGAATATGGAA
TCCCTAGTAACTGCGTGTCATTATCGCGCGGTGAATACGTCCCTGCTCCTTGCACACACCGCCCGTCGTTTCATTGAAGT
TTGCTTTTAGCGAGGTGACGTCTGATTGGCGTTATCGAACTTGAGGTAAGTGACAAGGGAAAAGTCGTAACAAGGTGACC
GTAGGGGAACCTGCGGTCGGATCACCTCCT
>CABXGK010000006.1:29551-31020
AGGAGGTGATCCGACCGCAGGTTCCCCTACGGTCACCTTGTTACGACTTTTCCCTTGTCACTTACCCCAAGTTCGATAAT
GCCAATTAGACATCACCTCGCTAAAGGCAAACTTCAATGAAACGACGGGCGGTGTGTGCAAGGAGCAGGGACGTATTCAC
TGCGCGATAATGACACGCGGTTACTAGGGATTCCATGTTCATGAGGGCGAGTTGCAGCCCTCAATCACAACTGTGGTAGC
GTTTAGGGATTACCTCTATCTTTCGATTTTGGAACTCATTGTCGCTACCATTGCAGCCCGCGTGTGGCCCCAGAGTTTCG
GGGCATACTGACCTGCCGTGGCCCCTTCCTTCCTCCGCATTAACTGCGGCGGTCCCCCTAATTCGCCCTACTACACCAGG
GTGTAATAGTGGCAACTAGAGGCAGGGATCTCGCTCGTTACCTGACTTAACAGGACATCTCACGGCACGAGCTGGCGACG
GCCATGCACCACCTCTCAGCTTGTCTGGTAAAGTCTTCAGCTTGACCTTCATTCTGCTGTCTCTCCGGGTAAGGTTTCAG
GCGTTGACTCCAATTGAACCGCAGGCTTCACCCCTTGTGGTGCTCCCCCGCCAATTCCTTTAAGTTTCATACTTGCGTAC
GTACTTCCCAGGCGGCAAACTTAACGGCTTCCCTGCGACACTGCGCTAGCAACAAGCCAACGCATCATCGAGTTTGCATC
GTTTACAGCTGGGACTACCCGGGTATCTAATCCGGTTTGCTCCCCCAGCTTTCATCCCTCACCGTCGAACGTGTTCTGGT
AGACCGCCTTCGCCACAGGTGGTCATCAATAGATCAAAGGATTTTACCCCTTCCTACCGAGTACCGTCTACCTCTCCCAC
TCCCTAGTTCTGCAGTATTTTCGGCAGCCTATACGTTGAGCGCATAGATTTAACCGAAAACTTACAGAACAGGCTACGGA
TGCTTTAGGCCCAATAATCATCCTGACCACTTGAGGTGCTGGTTTTACCGCGGCGGCTGACACCAGAACTTGCCCACCCC
TTATTCATCAGTGGTTCTACGACTAACAAAAGGTTCCTTTAGCAGGAACCACTCAGATTAACCTTGTCGAGCTTTCGCGC
ATTGCAAAGTTTTCTCGCCTGCTGCGCCCCATAGGGCCTGGGTCCTTGTCTCAGTACCCATCTCCGGGCTACTCCTCTCA
GAGCCCGTAGCTGTAATAGCCTTGGTGGGCCATTACCTCACCAACAAGCTGATAGCTCGCAGTCCCATCCTACGGCAATA
AATTATTTGAGTCATAAACCATTCCAGGCATCATGACCTATCGGGTATTATTCTCAGTTTCCCGAGGTTATCCCCGTCCA
TAAGTTAGGTTGACTACGCGTTACTGAGCCGTCTGCCTTGTATTACTACAATAACTAACATGGCTTAGTATCAATCTGAT
AGCAGTCAGGTCCGTCAGGATCAAACGGAT
>CABXKZ010000002.1:29360-30829
ATCCGTTTGATCCTGACGGACCTGACTGCTATCAGATTGATACTAAGCCATGTTAGTCATTGTAGTAATACAAGGCAGAC
GGCTCAGTAACACGTAGTCAACCTAACTTATGGACGGGGATAACCTCGGGAAACTGAGAATAATACCCGATAGGTCATGA
TGCCTGGAATGGTTTATGACTCAAATAATTTATTGCCGTAGGATGGGACTGCGAGCTATCAGCTTGTTGGTGAGGTAATG
GCCCACCAAGGCTATTACAGCTACGGGCTCTGAGAGGAGTAGCCCGGAGATGGGTACTGAGACAAGGACCCAGGCCCTAT
GGGGCGCAGCAGGCGAGAAAACTTTGCAATGCGCGAAAGCTCGACAAGGTTAATCTGAGTGGTTCCTGCTAAAGGAACCT
TTTGTTAGTCGTAGAACCACTGATGAATAAGGGGTGGGCAAGTTCTGGTGTCAGCCGCCGCGGTAAAACCAGCACCTCAA
GTGGTCAGGATGATTATTGGGCCTAAAGCATCCGTAGCCTGTTCTGTAAGTTTTCGGTTAAATCTATGCGCTCAACGTAT
AGGCTGCCGAAAATACTGCAGAACTAGGGAGTGGGAGAGGTAGACGGTACTCGGTAGGAAGGGGTAAAATCCTTTGATCT
ATTGATGACCACCTGTGGCGAAGGCGGTCTACCAGAACACGTTCGACGGTGAGGGATGAAAGCTGGGGGAGCAAACCGGA
TTAGATACCCGGGTAGTCCCAGCTGTAAACGATGCAAACTCGATGATGCGTTGGCTTATTGCTAGCGCAGTGTCGCAGGG
AAGCCGTTAAGTTTGCCGCCTGGGAAGTACGTACGCAAGTATGAAACTTAAAGGAATTGGCGGGGGAGCACCACAAGGGG
TGAAGCCTGCGGTTCAATTGGAGTCAACGCCTGAAACCTTACCCGGAGAGACAGCAGAATGAAGGTCAAGCTGAAGACTT
TACCAGACAAGCTGAGAGGTGGTGCATGGCCGTCGCCAGCTCGTGCCGTGAGATGTCCTGTTAAGTCAGGTAACGAGCGA
GATCCCTGCCTCTAGTTGCCACTATTACACCCTGGTGTAGTAGGGCGAATTAGGGGGACCGCCGCAGTTAATGCGGAGGA
AGGAAGGGGCCACGGCAGGTCAGTATGCCCCGAAACTCTGGGGCCACACGCGGGCTGCAATGGTAACGACAATGAGTCCC
GAAATCGAAAGATAGAGGTAATCCCTAAACGTTACCACAGTTGTGATTGAGGGCTGCAACTCGCCCTCATGAACATGGAA
TCCCTAGTAACCGCGTGTCATTATCGCGCAGTGAATACGTCCCTGCTCCTTGCACACACCGCCCGTCGTTTCATTGAAGT
TTGCCTTTAGCGAGGTGATGTCTAATTGGCATTATCGAACTTGGGGTAAGTGACAAGGGAAAAGTCGTAACAAGGTGACC
GTAGGGGAACCTGCGGTCGGATCACCTCCT
>CABXOY010000001.1:3-559
CGTTGAGCGCATAGATTTAACCGAAAACTTACAGAACAGGCTACGGATGCTTTAGGCCCAATAATCATCCTGACCACTTG
AGGTGCTGGTTTTACCGCGGCGGCTGACACCAGAACTTGCCCACCCCTTATTCATCAGTGGTTCTACGACTAACAAAAGG
TTCCTTTAGCAGGAACCACTCAGATTAACCTTGTCGAGCTTTCGCGCATTGCAAAGTTTTCTCGCCTGCTGCGCCCCATA
GGGCCTGGGTCCTTGTCTCAGTACCCATCTCCGGGCTACTCCTCTCAGAGCCCGTAGCTGTAATAGCCTTGGTGGGCCAT
TACCTCACCAACAAGCTGATAGCTCGCAGTCCCATCCTACGGCAATAAATTATTTGAGTCATAAACCATTCCAGGCATCA
TGACCTATCGGGTATTATTCTCAGTTTCCCGAGGTTATCCCCGTCCATAAGTTAGGTTGACTACGCGTTACTGAGCCGTC
TGCCTTGTATTACTACAATAACTAACATGGCTTAGTATCAATCTGATAGCAGTCAGGTCCGTCAGGATCAAACGGAT
>CABXPS010000010.1:30395-31864
ATCCGGTTGATCCTGCCGGACCTGACTGCTATCGGATTGATACTAAGCCATGCGAGTCATTGTAGCAATACAAGGCATAC
GGCTCAGTAACGCGTAGTCAACCTAACCTATGGACGGGAATAACCTCGGGAAACTGAGAATAATGCCCGATAGAACATTA
TACCTGGAATGGTTTATGTTCCAAATGATTTATCGCCATAGGATGGGACTGCGGCCTATCAGTTTGTTGGTGAGGTAATG
GCCCACCAAGACTATTACAGGTACGGGCTCTGAGAGGAGTAGCCCGGAGATGGGTACTGAGACACGGACCCAGGCCCTAT
GGGGCGCAGCAGGCGAGAAAACTTTGCAATGTGCGAAAGCACGACAAGGTTAATCCGAGTGATTTCTGCTAAAGAGATCT
TTTGTTAGTCCTAGAAACACTAACGAATAAGGGGTGGGCAAGTTCTGGTGTCAGCCGCCGCGGTAAAACCAGCACCTCAA
GTGGTCAGGATGATTATTGGGCCTAAAGCATCCGTAGCCGGCTCTGTAAGTTTTCGGTTAAATCTGTACGCTCAACGTAC
AGGCTGCCGGGAATACTGCAGAACTAGGGAGTGGGAGAGGTAGACGGTACTCGGTAGGAAGTGGTAAAATGCTTTGATCT
ATCGATGACCACCTGTGGCGAAGGCGGTCTACCAGAACACGTCCGACGGTGAGGGATGAAAGCTGGGGGAGCAAACCGGA
TTAGATACCCGGGTAGTCCCAGCTGTAAACTATGCAAACTCAGTGATGCATTGGCTTGTGGCCAATGCAGTGCTGCAGGG
AAGCCGTTAAGTTTGCCGCCTGGGAAGTACGTACGCAAGTATGAAACTTAAAGGAATTGGCGGGGGAGCACCACAAGGGG
TGAAGCCTGCGGTTCAATTGGAGTCAACGCCAGAAATCTTACCCGGAGAGACAGCAGAATGAAGGTCAAGCTGAAGACTT
TACCAGACAAGCTGAGAGGTGGTGCATGGCCGTCGCCAGCTCGTGCCGTGAGATGTCCTGTTAAGTCAGGTAACGAGCGA
GATCCCTGCCTCTAGTTGCCACCATTACTCTCAGGAGTAGTGGGGCGAATTAGCGGGACCGCCGCAGTTAATGCGGAGGA
AGGAAGGGGCCACGGCAGGTCAGTATGCCCCGAAACTCTGGGGCCACACGCGGGCTGCAATGGTAACGACAATTGGTTTC
GAATCCGAAAGGATGAGGTAATCCTCAAACGTTACCACAGTTATGACTGAGGGCTGCAACTCGCCCTCACGAATATGGAA
TCCCTAGTAACTGCGTGTCATTATCGCGCGGTGAATACGTCCCTGCTCCTTGCACACACCGCCCGTCGTTTCATTGAAGT
GAGCTTTTAGCGAGGTGACGTCTAATTGGCGTTATCGAACTTGAGGTTCGTGACAAGGGAAAAGTCGTAACAAGGTGACC
GTAGGGGAACCTGCGGTCGGATCACCTCCT
>CACHDH010000001.1:25591-27061
ATCCGGTTGATCCTGCCGGACCTGACTGCTATCGGATTAATACTAAGCCATGCGAGTTTTTGTAGTAATACAAGGCATAC
GGCTCAGTAACACGTAGTCAACCTACCCTATGGACGAGGATAATCTCGGGAAACTGAGCATAATACTCGATAGATCATAA
TGCCTGGAATGGTTTATGGTTGAAATGATTCGTTCGCCATAGGATGGGACTGCGGCCTATCAGCTTGTTGGTGGGGTAAT
GGCCCACCAAGGCGATTACAGGTACGGGCTCTGAGAGGAGAAGCCCGGAGATGGGTACTGAGACACGGACCCAGGCCCTA
TGGGGCGCAGCAGGCGAGAAAACTTTGCAATGTGCGAAAGCACGACAAGGTTAGTCCGAGTGATTTCTGCTAAAGAAATC
TTTTGCAAGTCGTAAAACCACTAGTGAATAAGGGGTGGGCAAGTTCTGGTGTCAGCCGCCGCGGTAAAACCAGCACCTCA
AGTGGTCAGGAGGATTATTGGGCCTAAAGCATCCGTAGCCGGCTTTGTTAGTTTTCGGTTAAATCCATGCGCTCAACGTA
TGGGCTGCCGAGAATACTGCATAGCTAGGGAGTGGGAGAGGTAGACGGTACTCGGTAGGAAGGGGTAAAATCCTTTGATC
TATCGATGACCACCTGTGGCGAAGGCGGTCTACCAGAACACGTTCGACGGTGAGGGATGAAAGCTGGGGGAGCAAACCGG
ATTAGATACCCGGGTAGTCCCAGCTGTAAACGATGCAGACTCGATGATGCATTGGCATATAGCCAGTGCAGTGTCGCAGG
GAAGCCGTTAAGTCTGCCGCCTGGGAAGTACGTACGCAAGTATGAAACTTAAAGGAATTGGCGGGGGAGCACCACAAGGG
GTGAAGCCTGCGGTTCAATTGGAGTCAACGCCAGAAATCTTACCCGGAGAGACAGCAGAATGAAGGTCAAGCTGAAGACT
TTACCAGACAAGCTGAGAGGTGGTGCATGGCCGTCGCCAGCTCGTGCCGTGAGATGTCCTGTTAAGTCAGGTAACGAGCG
AGATCCCTGCCATTAGTTGCTATCATTATTCTCAGGAATAGTGGAGCGAACTAGTGGGACTGCCGTTGTTAAAACGGAGG
AAGGAAGGGGCTACGGCAGGTCAGTATGCCCCGAAACTCTGGGGCCACACGCGGGCTGCAATGGTAGTGACAATGAGTTC
CAAACTCGAAAGAGAGTGGCAATCTCCAAACACTACCACAGTTATGACTGAGGGCTGTAACTCGCCCTCACGAATATGGA
ATCCCTAGTAACCGCGCGTCATTACCACGCGGTGAATACGTCCCTGCTCCTTGCACACACCGCCCGTCGTTTCATCGAAG
TTTGCTTTTAGCGAGGTGATGTTTAATTGGCATTATCGAACTTGAGGTAAGCGACGAGGGAAAAGTCGTAACAAGGTGAC
CGTAGGGGAACCTGCGGTCGGATCACCTCCT
>CACIRF010000006.1:6508-7977
ATCCGTTTGATCCTGACGGACCTGACTGCTATCAGATTGATACTAAGCCATGTTAGTTATTGTAGTAATACAAGGCAGAC
GGCTCAGTAACACGTAGTCAACCTAACTTATGGACGGGGATAACCTCGGGAAACTGAGAATAATACCCGATAGGTCATGA
TGCCTGGAATGGTTTATGGCTCAAATAATTTATTGCCGTAGGATGGGACTGCGAGCTATCAGCTTGTTGGTGAGGTAATG
GCCCACCAAGGCTATTACAGCTACGGGCTCTGAGAGGAGTAGCCCGGAGATGGGTACTGAGACAAGGACCCAGGCCCTAT
GGGGCGCAGCAGGCGAGAAAACTTTGCAATGCGCGAAAGCTCGACAAGGTTAATCTGAGTGGTTCCTGCTAAAGGAACCT
TTTGTTAGTCGTAGAACCACTGATGAATAAGGGGTGGGCAAGTTCTGGTGTCAGCCGCCGCGGTAAAACCAGCACCTCAA
GTGGTCAGGATGATTATTGGGCCTAAAGCATCCGTAGCCTGTTCTGTAAGTTTTCGGTTAAATCCATAAGCTCAACTTAT
GGGCTGCCGAAAATACTGCAGAACTAGGGAGTGGGAGAGGTAGACGGTACTCGGTAGGAAGGGGTAAAATCCTTTGATCT
ATTGATGACCACCTGTGGCGAAGGCGGTCTACCAGAACACGTTCGACGGTGAGGGATGAAAGCTGGGGGAGCAAACCGGA
TTAGATACCCGGGTAGTCCCAGCTGTAAACGATGCAAACTCGATGATGCGTTGGCTTGTTGCTAGCGCAGTGTCGCAGGG
AAGCCGTTAAGTTTGCCGCCTGGGAAGTACGTACGCAAGTATGAAACTTAAAGGAATTGGCGGGGGAGCACCACAAGGGG
TGAAGCCTGCGGTTCAATTGGAGTCAACGCCTGAAACCTTACCCGGAGAGACAGCAGAATGAAGGTCAAGCTGAAGACTT
TACCAGACAAGCTGAGAGGTGGTGCATGGCCGTCGCCAGCTCGTGCCGTGAGATGTCCTGTTAAGTCAGGTAACGAGCGA
GATCCCTGCCTCTAGTTGCCACTATTACACCCTGGTGTAGTAGGGCGAATTAGGGGGACCGCCGCAGTTAATGCGGAGGA
AGGAAGGGGCCACGGCAGGTCAGTATGCCCCGAAACTCTGGGGCCACACGCGGGCTGCAATGGTAACGACAATGAGTTCC
AAAATCGAAAGATAGAGGTAATCCCTAAACGTTACCACAGTTGTGATTGAGGGCTGCAACTCGCCCTCATGAACATGGAA
TCCCTAGTAACCGCGTGTCATTATCGCGCAGTGAATACGTCCCTGCTCCTTGCACACACCGCCCGTCGTTTCATTGAAGT
TTGCCTTTAGCGAGGTGATGTCTAATTGGCATTATCGAACTTGGGGTAAGTGACAAGGGAAAAGTCGTAACAAGGTGACC
GTAGGGGAACCTGCGGTCGGATCACCTCCT
>CACIXQ010000004.1:1361-2831
AGGAGGTGATCCGACCGCAGGTTCCCCTACGGTCACCTTGTTACGACTTTTCCCTCGTCGCTTACCTCAAGTTCGATAAT
GCCAATTAAACATCACCTCGCTAAAAGCAAACTTCGATGAAACGACGGGCGGTGTGTGCAAGGAGCAGGGACGTATTCAC
CGCGTGGTAATGACGCGCGGTTACTAGGGATTCCATATTCGTGAGGGCGAGTTACAGCCCTCAGTCATAACTGTGGTAGT
GTTTGGAGATTGCCACTCTCTTTCGAGTTTGGAACTCATTGTCACTACCATTGCAGCCCGCGTGTGGCCCCAGAGTTTCG
GGGCATACTGACCTGCCGTAGCCCCTTCCTTCCTCCGTTTTAACAACGGCAGTCCCACTAGTTCGCTCCACTATTCCTGA
GAATAATGATAGCAACTAATGGCAGGGATCTCGCTCGTTACCTGACTTAACAGGACATCTCACGGCACGAGCTGGCGACG
GCCATGCACCACCTCTCAGCTTGTCTGGTAAAGTCTTCAGCTTGACCTTCATTCTGCTGTCTCTCCGGGTAAGATTTCTG
GCGTTGACTCCAATTGAACCGCAGGCTTCACCCCTTGTGGTGCTCCCCCGCCAATTCCTTTAAGTTTCATACTTGCGTAC
GTACTTCCCAGGCGGCAGACTTAACGGCTTCCCTGCGACACTGCACTGGCTATATGCCAATGCATCATCGAGTCTGCATC
GTTTACAGCTGGGACTACCCGGGTATCTAATCCGGTTTGCTCCCCCAGCTTTCATCCCTCACCGTCGAACGTGTTCTGGT
AGACCGCCTTCGCCACAGGTGGTCATCGATAGATCAAAGGATTTTACCCCTTCCTACCGAGTACCGTCTACCTCTCCCAC
TCCCTAGCTATGCAGTATTCTCGGCAGCCCATACGTTGAGCGCATGGATTTAACCGAAAACTAACAAAGCCGGCTACGGA
TGCTTTAGGCCCAATAATCCTCCTGACCACTTGAGGTGCTGGTTTTACCGCGGCGGCTGACACCAGAACTTGCCCACCCC
TTATTCACTAGTGGTTTTACGACTTGCAAAAGATTTCTTTAGCAGAAATCACTCGGACTAACCTTGTCGTGCTTTCGCAC
ATTGCAAAGTTTTCTCGCCTGCTGCGCCCCATAGGGCCTGGGTCCGTGTCTCAGTACCCATCTCCGGGCTTCTCCTCTCA
GAGCCCGTACCTGTAATCGCCTTGGTGGGCCATTACCCCACCAACAAGCTGATAGGCCGCAGTCCCATCCTATGGCGAAC
GAATCATTTCAACCATAAACCATTCCAGGCATTATGATCTATCGAGTATTATGCTCAGTTTCCCGAGATTATCCTCGTCC
ATAGGGTAGGTTGACTACGTGTTACTGAGCCGTATGCCTTGTATTACTACAAAAACTCGCATGGCTTAGTATTAATCCGA
TAGCAGTCAGGTCCGGCAGGATCAACCGGAT
>CACLID010000001.1:49950-51418
AGGAGGTGATCCGACCGCAGGTTCCCCTACGGTCACCTTGTTACGACTTTTCCCTTGTCACTTACCCCAAGTTCGATAAT
GCCAATTAGACATCACCTCGCTAAAGGCAAACTTCAATGAAACGACGGGCGGTGTGTGCAAGGAGCAGGGACGTATTCAC
TGCGCGATAATGACACGCGGTTACTAGGGATTCCATATTCATGAGGGCGAGTTGCAGCCCTCAATCATAACTGTGGTAAC
GTTTAGGGATTACCTCCATCTTTCGATTTCGGAACTCATTGTCGTTACCATTGCAGCCCGCGTGTGGCCCCAGAGTTTCG
GGGCATACTGACCTGCCGTGGCCCCTTCCTTCCTCCGCATTAACTGCGGCGGTCCCCCTAATTCGCCCCACTACTCCTGA
GAGTAATGGTGGCAACTAGAGGCAGGGATCTCGCTCGTTACCTGACTTAACAGGACATCTCACGGCACGAGCTGGCGACG
GCCATGCACCACCTCTCAGCTTGTCTGGTAAAGTCTTCAGCTTGACCTTCATTCTGCTGTCTCTCCGGGTAAGGTTTCAG
GCGTTGACTCCAATTGAACCGCAGGCTTCACCCCTTGTGGTGCTCCCCCGCCAATTCCTTTAAGTTTCATACTTGCGTAC
GTACTTCCCAGGCGGCAAACTTAACGGCTTCCCTGCGGCACTGCGCTAGCAACAAGCCAACGCATCACCGAGTCTGCATC
GTTTACAGCTGGGACTACCCGGGTATCTAATCCGGTTTGCTCCCCCAGCTTTCATCCCTCACCGTCGAACATGTTCTGGT
AGACCGCCTTCGCCACAGGTGGTCATCAATAGATCAAAGGATTTTACCCCTTCCTATCGAGTACCGTCTACCTCTCCCAT
TCCCTAGTTTTGCAGTATCTTCGGCGGCCCAACACTTGAGTTGTTGGATTTAACCGAAGACTTACAAAACAGGCTACGGA
TGCTTTAGGCCCAATAATCATCCTGACCACTTGAGGTGCTGGTTTTACCGCGGCGGCTGACACCAGAACTTGCCCACCCC
TTATTCGATAGTGGTTTTACGACTAACAAAAGGTTCCTTTAGCAGGAACCACTCGGATTAACCTTGTCGAGCTTTCGCAC
ATTGCAAAGTTTTCTCGCCTGCTGCGCCCCATAGGGCCTGGGTCCTTGTCTCAGTACCCATCTCCGGGCTACTCCTCTCA
GAGCCCGTAGCTGTAATCGCCTTGGTGGGCCATTACCTCACCAACAAGCTGATAGCTCGCAGTCCCATCCTACGGCGACA
TTCATTTTGGCCATAAACCATTCCAGGCATAATGGCGTATCTGGTATTATCCTCAGTTTCCCGAAGTTATTCCAGTCCAT
AGGTTAGGTTGACTACGCGTTACTGAGCCGTCTGCCTTGTATTACTACAATGACTAACATGGCTTAGTATCAATCCGATA
GCAGTCAGGTCCGTCAGGATCAAACGGAT
>CACLIK010000040.1:1891-3195
AGGAGGTGATCCGACCGCAGGTTCCCCTACGGTCACCTTGTTACGACTTTTCCCTCGTCGCTTACCTCAAGTTCGATAAT
GCCAATTAAACATCACCTCGCTAAAAGCAAACTTCGATGAAACGACGGGCGGTGTGTGCAAGGAGCAGGGACGTATTCAC
CGCGTGGTAATGACGCGCGGTTACTAGGGATTCCATATTCGTGAGGGCGAGTTACAGCCCTCAGTCATAACTGTGGTAGT
GTTTGAAGATTGCCACTCTCTTTCGAGTTTGGAACTCATTGTCACTACCATTGCAGCCCGCGTGTGGCCCCAGAGTTTCG
GGGCATACTGACCTGCCGTAGCCCCTTCCTTCCTCCGTTTTAACAACGGCAGTCCCACTAGTTCGCCCCACTATTCCTGA
GAATAATGATAGCAACTAATGGCAGGGATCTCGCTCGTTACCTGACTTAACAGGACATCTCACGGCACGAGCTGGCGACG
GCCATGCACCACCTCTCAGCTTGTCTGGTAAAGTCTTCAGCTTGACCTTCATTCTGCTGTCTCTCCGGGTAAGATTTCTG
GCGTTGACTCCAATTGAACCGCAGGCTTCACCCCTTGTGGTGCTCCCCCGCCAATTCCTTTAAGTTTCATACTTGCGTAC
GTACTTCCCAGGCGGCAGACTTAACGGCTTCCCTGCGACACTGCACTGGCTAGATGCCAATGCATCATCGAGTCTGCATC
GTTTACAGCTGGGACTACCCGGGTATCTAATCCGGTTTGCTCCCCCAGCTTTCATCCCTCACCGTCGAACGTGTTCTGGT
AGACCGCCTTCGCCACAGGTGGTCATCAATAGATCAAAGGATTTTACCCCTTCCTACTGAGTACCGTCTACCTCTCCCAC
TCCCTAGCTGTGTATTTCCGACAGCCCATGCGTTGAGCACATGGATTTAACCGAAAACTAACAAAGCAGGCTACGGATGC
TTTAGGCCCAATAATCCTCCTGACCACTTGAGGTGCTGGTTTTACCGCGGCGGCTGACACCAGAACTTGCCCACCCCTTA
TTCACTAGTGGTTTTACAACTTGCAAAAGATCTCTTTAGCAGAAATCACTCGGACTAACCTTGTCGTGCTTTCGCACATT
GCAAAGTTTTCTCGCCTGCTGCGCCCCATAGGGCCTGGGTCCGTGTCTCAGTACCCATCTCCGGGCTTCTCCTCTCAGAG
CCCGTACCTGTAATCGCCTTGGTGGGCCATTACCTCACCAACAAGCTGATAGGCCGCAGTCCCATCCTATGGCGAACGAA
TCATTTCAACCATAAACCATTCCAG
>CACLNC010000047.1:320-1788
ATCCGGTTGATCCTGCCGGACCTGACTGCTATCGGATTGATACTAAGCCATGTTAGTCTTTGTAGTAATACAAGGCATAC
GGCTCAGTAACACGTAGTCAACCTAACTTATGGACGGGGATAACTTCGGGAAACTGATGATAATACCCGATAGGTCATTA
TGCCTGGAATGGTTTATGGCTTAAATGAATTTCGCCATAGGATGGGACTGCGGCCTATCAGCTTGTTGGTGAGGTAATGG
CCCACCAAGGCTATAACAGGTACGGGCTCTGAGAGGAGTAGCCCGGAGATGGGTACTGAGACAAGGACCCAGGTCCTATG
GGACGCAGCAGGCGAGAAAACTTTGCAATGTGCGAAAGCACGACAAGGTTAATCCGAGTGTTTCCTGCTAAAGGAATCTT
TTGTTAGTCGTAGAACCACTATCGAATAAGGGGTGGGCAAGTTCTGGTGTCAGCCGCCGCGGTAAAACCAGCACCTCAAG
TGGTCAGGAGGATTATTGGGCCTAAAGCATCCGTAGCCTGTTTTGTAAGTCTTCGGTTAAATCCACATGCTTAACATGTG
GGCTGCCGGAGATACTGCAAAACTAGGGAGTGGGAGAGGTAGACGGTACTTGATAGGAAGGGGTAAAATCCTTTGATCTA
TTGATGACCACCTGTGGCGAAGGCGGTCTACCAGAACACGTTCGACGGTGAGGGATGAAAGCTGGGGGAGCAAACCGGAT
TAGATACCCGGGTAGTCCCAGCTGTAAACGATGCAGACTCGGTGATGCATTGGTTTATTGCCAGTGCAGTGCCGCAGGGA
AGCCGTTAAGTCTGCCGCCTGGGAAGTACGTACGCAAGTATGAAACTTAAAGGAATTGGCGGGGGAGCACCACAAGGGGT
GAAGCCTGCGGTTCAATTGGAGTCAACGCCTGAAACCTTACCCGGAGAGACAGCAGAATGAAGGTCAAGCTGAAGACTTT
ACCAGACAAGCTGAGAGGTGGTGCATGGCCGTCGCCAGCTCGTGCCGTGAGATGTCCTGTTAAGTCAGGTAACGAGCGAG
ATCCCTACCATTAGTTGCCACCATTACTCTCAGGAGTAGTGGGGCGAATTAATGGGACCGCCGCAGTTAATGCGGAGGAA
GGAAGGGGCCACGGCAGGTCAGTATGCCCCGAAACTCTGGGGCCACACGCGGGCTGCAATGGTAGCGACAATGGGTTCCA
AAATCGAAAGATTGAGGCAATCCCCAAACGCTACCACAGTTATGATTGAGGGCTGCAACTCGCCCTCATGAATATGGAAT
CCCTAGTAACTGCGTGTCATTATCGCGCGGTGAATACGTCCCTGCTCCTTGCACACACCGCCCGTCGTTTCATTGAAGTT
TGCCCTTAACGAGGTAATGTCTAATTGGCACTATCGAACTTGGGGTAAGTGACAAGGGAAAAGTCGTAACAAGGTGACCG
TAGGGGAACCTGCGGTCGGATCACCTCCT
>DADK01000024.1:2680-4150
AGGAGGTGATCCGACCGCAGGTTCCCCTACGGTCACCTTGTTACGACTTTTCCCTTGTCACGAACCTCAAGTTCGATAAC
GCCAATTAGACGTCACCTCGCTAAAAGCTCACTTCAATGAAACGACGGGCGGTGTGTGCAAGGAGCAGGGACGTATTCAC
CGCGCGATAATGACACGCAGTTACTAGGGATTCCATATTCGTGAGGGCGAGTTACAGCCCTCAGTCATAACTGTGGTAAC
GTTTGAGGATTACCTCATCCTTTCGGATTTGAAACCCATTGTCGTTACCATTGCAGCCCGCGTGTGGCCCCAGAGTTTCG
GGGCATACTGACCTGCCGTGGCCCCTTCCTTCCTCCGCATTAACTGCGGCGGTCCCACTAATTCGCCCCACTACTCCTGA
GAGTAATGGTGGCAACTAGCAGCAGGGATCTCGCTCGTTACCTGACTTAACAGGACATCTCACGGCACGAGCTGGCGACG
GCCATGCACCACCTCTCAGCTTGTCTGGTAAAGTCTTCAGCTTGACCTTCATCCTGCTGTCTCTCCGGGTAAGATTTCTG
GCGTTGACTCCAATTGAACCGCAGGCTTCACCCCTTGTGGTGCTCCCCCGCCAATTCCTTTAAGTTTCATACTTGCGTAC
GTACTTCCCAGGCGGCAAACTTAACGGCTTCCCTGCAATACTGCACTGGCCTTAAAGCCAATGCATCACTGAGTTTGCAT
AGTTTACAGCTGGGACTACCCGGGTATCTAATCCGGTTTGCTCCCCCAGCTTTCATCCCTCACCGTCGGACGTGTTCTGG
TAGACCGCCTTCGCCACAGGTGGTCATCAATAGATCAGAGGATTTTACCCCTTCCTACCGAGTACCGTCTACCTCTCCCA
CTCCCTAGCGCTGCAGTATTCCCGGCAGCCTGTACGTTGAGCGTACAGATTTAACCGAAAACTTATAGCGCCGGCTACGG
ATGCTTTAGGCCCAATAATCATCCTGACCACTTGAGGTGCTGGTTTTACCGCGGCGGCTGACACCAGAACTTGCCCACCC
CTTATTCGTCGGTGTTTCTAGGACTGACAAAAGGTTCCTTTAGCAGAAACCACTCGGATTAACCTTGTCGTGCTTTCGCA
CATTGCAAAGTTTTCTCGCCTGCTGCGCCCCATAGGGCCTGGGTCCGTGTCTCAGTACCCATCTCCGGGCTACTCCTCTC
AGAGCCCGTACCTGTAATAGTCTTGGTGGGCCATTACCTCACCAACAAACTGATAGGCCGCAGTCCCATCCTACGGCGAT
AAATCATTTGGAACATAAACCATTCCAGGCATAATGTTCTATCGGGCATTATTCTCAGTTTCCCGAGATTATTCCCGTCC
ATAGGTTAGGTTGACTACGCGTTACTGAGCCGTCTGCCTTGTATTGCTACAATGACTCGCATGGCTTAGTATCAATCCGA
TAGCAGTCAGGTCCGGCAGGATCAACCGGAT
>DAHA01000152.1:1-736
GGACTACCCGGGTATCTAATCCGGTTTGCTCCCCCAGCTTTCATCCCTCACCGTCGAGCGCGTTCTGGCAAGCCGCCTTC
GCCACTGGTGGTCTTCAATGGATCAAAGGATTTTACCCCTACCCACTGAGTACCGCTTGCCTCTCCCGCCTCCTAGTCCT
GTAGTATCCTCCGCGGCCCATCCGTTGAGCGGCTGGATTTAACGGAAGACTTGCAGAACCGGCTACGGATGCTTTAGGCC
CAATAATCGTCCCGACCACTCGGGGTGCTGGTATTACCGCGGCGGCTGACACCAGACTTGCCCACCCCTTATTCTGCACC
ATTTTTAGAGGTGCCAAAAGATCCCCTTAGCGGAAATCACTCAGAGTAACCCTGTCAGGCTTTCGCCTATTGCAGAGGTT
TCGCGCCTGCTGCGCCCCATAGGGCCTGGGCCCTTGTCTCAGTGCCCATCTCCGGGCTTCTCCTCTCAGAGCCCGTACCG
GTTATAGGTTTGGTGGGCCATTACCTCACCAACAGCCTGATCGGCCGCAGTCCAATCCAGGGGCCATGTAGATTTAAGCC
ATGATCCATTCCAGAAATCGTGACCTATCGTGGTTTATTCTCAGTTTCCCGAGATTATCCACGTCCCCTGGGCATGTTGA
CTACGTGTTACTGAGCCGTTCGCCACGCATTGCTACGTCGACTCGCATGGCTTAATCCCACTCTGATAGCAGTCGGGTCC
GGCAGGATCAACCGGA
>DAKA01000095.1:17695-19164
ATCCGGTTGATCCTGCCGGACCTGACTGCTATCGGATTGATACTAAGCCATGCGAGTCATTGTAGCAATACAAGGCATAC
GGCTCAGTAACGCGTAGTCAACCTAACCTATGGACGGGAATAACCTCGGGAAACTGAGAATAATACCCGATAGAACACTA
TACCTGGAATGGTTTGTGTTCCAAATGATTTATCGCCATAGGATGGGACTGCGGCCTATCAGTTTGTTGGTGAGGTAATG
GCCCACCAAGACTATTACAGGTACGGGCTCTGAGAGGAGTAGCCCGGAGATGGGTACTGAGACACGGACCCAGGCCCTAT
GGGGCGCAGCAGGCGAGAAAACTTTGCAATGTGCGAAAGCACGACAAGGTTAATCCGAGTGATTTGTGCTAAACGAATCT
TTTGTTAGTCCTAGAAACACTAACGAATAAGGGGTGGGCAAGTTCTGGTGTCAGCCGCCGCGGTAAAACCAGCACCTCAA
GTGGTCAGGATGATTATTGGGCCTAAAGCATCCGTAGCCGGCTCTGTAAGTTTTCGGTTAAATCTGTACGCTTAACGTAC
AGGCTGCCGGGAATACTGCAGAGCTAGGGAGTGGGAGAGGTAGACGGTACTCGGTAGGAAGTGGTAAAATGCTTTGATCT
ATCGATGACCACCTGTGGCGAAGGCGGTCTACCAGAACACGTCCGACGGTGAGGGATGAAAGCTGGGGGAGCAAACCGGA
TTAGATACCCGGGTAGTCCCAGCTGTAAACTATGCAAACTCAGTGATGCATTGGCTTGTGGCCAATGCAGTGCTGCAGGG
AAGCCGTTAAGTTTGCCGCCTGGGAAGTACGTACGCAAGTATGAAACTTAAAGGAATTGGCGGGGGAGCACCACAAGGGG
TGAAGCCTGCGGTTCAATTGGAGTCAACGCCAGAAATCTTACCCGGAGAGACAGCAGAATGAAGGTCAAGCTGAAGACTT
TACCAGACAAGCTGAGAGGTGGTGCATGGCCGTCGCCAGCTCGTGCCGTGAGATGTCCTGTTAAGTCAGGTAACGAGCGA
GATCCCTGCCTCTAGTTGCCACCATTACTCTCAGGAGTAGTGGGGCGAATTAGCGGGACCGCCGCAGTTAATGCGGAGGA
AGGAAGGGGCCACGGCAGGTCAGTATGCCCCGAAACTCTGGGGCCACACGCGGGCTGCAATGGTAGCGACAATTGGTTTC
GAATCCGAAAGGATGAGGTAATCCACAAACGCTACCACAGTTATGACTGAGGGCTGCAACTCGCCCTCACGAATATGGAA
TCCCTAGTAACTGCGTGTCATTATCGCGCGGTGAATACGTCCCTGCTCCTTGCACACACCGCCCGTCGTTTCATTGAAGT
GAGCTTTTAGCGAGGTGACGTCTGATTGGCGTTATCGAACTTGAGGTTCGTGACAAGGGAAAAGTCGTAACAAGGTGACC
GTAGGGGAACCTGCGGTCGGATCACCTCCT
>DAKM01000053.1:19058-19886
TCCGGTTGATCCTGCCGGACCCGACTGCTATCAGAGTGGGATTAAGCCATGCGAGTCGACGTAGCAATGCGTGGCGAACG
GCTCAGTAACACGTAGTCAACATGCCCAGGGGACGTGGATAATCTCGGGAAACTGAGAATAAACCACGATAGGTCACGAT
TTCTGGAATGGATCATGGCTTAAATCTACATGGCCCCTGGATTGGACTGCGGCCGATCAGGCTGTTGGTGAGGTAATGGC
CCACCAAACCTATAACCGGTACGGGCTCTGAGAGGAGAAGCCCGGAGATGGGCACTGAGACAAGGGCCCAGGCCCTATGG
GGCGCAGCAGGCGCGAAACCTCTGCAATAGGCGAAAGCCTGACAGGGTTACTCTGAGTGATTTCCGCTAAGGGGATCTTT
TGGCACCTCTAAAAATGGTGCAGAATAAGGGGTGGGCAAGTCTGGTGTCAGCCGCCGCGGTAATACCAGCACCCCGAGTG
GTCGGGACGATTATTGGGCCTAAAGCATCCGTAGCCGGTTCTGCAAGTCTTCCGTTAAATCCAGCCGCTCAACGGATGGG
CCGCGGAGGATACTACAGGACTAGGAGGCGGGAGAGGCAAGCGGTACTCAGTGGGTAGGGGTAAAATCCTTTGATCCATT
GAAGACCACCAGTGGCGAAGGCGGCTTGCCAGAACGCGCTCGACGGTGAGGGATGAAAGCTGGGGGAGCAAACCGGATTA
GATACCCGGGTAGTCCCAGCTGTAAACGATGCAGACTCGGTGATGGGCTAGCCTTGTGCCAGCCCAGTGCCGCAGGGAAG
CCGTTAAGTCTGCCGCCTGGGGAGTACGG
>DAKM01000053.1:19942-20699
NAACCGGATTAGATACCCGGGTAGTCCCAGCTGTAAACGATGCAGACTCGGTGATGGGCTAGCCTTGTGCCAGCCCAGTG
CCGCAGGGAAGCCGTTAAGTCTGCCGCCTGGGGAGTACGGTCGCAAGACTGAAACTTAAAGGAATTGGCGGGGGAGCACC
ACAAGGGGTGAAGCCTGCGGTTCAATTGGAGTCAACGCCGGGAATCTTACCGGGGGCGACAGCAGAGTGAAGGTCAAGCT
GAAGACTTTACCAGACAAGCTGAGAGGAGGCGCATGGCCGTCGCCAGCTCGTGCCGTGAGGTGTCCTGTTAAGTCAGGTA
ACGAGCGAGATCCCTACCTCTAGTTGCTACTGCTATTCTCAGGAGTAGCAGAGCTAATTAGAGGGACCGCCGCCGCTGAG
GCGGAGGAAGGAGGGGGCTACGGCAGGTCAGTATGCCCCGAAACCCTCGGGCCACACGCGGGCTGCAATGGTAAGGACAA
TGGGTTCCTATTCCGAAAGGAGGAGGCAATCCCCAAACCTTACCCCAGTTATGATTGAGGGCTGAAACTCGCCCTCATGA
ATATGGAATCCCTAGTAACCGCGTGTCATCATCGCGCGGTGAATACGTCCCTGCTCCTTGCACACACCGCCCGTCGCTTC
ATCGAAGTTGGTTCTTGGCGAGGTTGTGTCTAATTGGCACTATCGAACCTGGGGTCAGTAACGAGGGAGAAGTCGTAACA
AGGTGGCCGTAGGGGAACCTGCGGCCGGATCACCTCCT
>DAMC01000088.1:1370-2839
ATCCCGTTGATCCTGCGGGACCTGACTGCTATCGGATTGGTACTAAGCCATGCGAGTCGTTGTAGCAATACAAGGCGGAC
TGCTCAGTAACACGTAGTTAACTTAACCTATGGATGGGGATAACCTCGGGAAACTGAGAATAATACCCAATGGACCACAG
TGCCTGGAATGGCCTGTGGTTGAAATGATTTATCGCCGTAGGATAGGACTGCGGCCTATCAGCTTGTTGGTGAGGTAATG
GCCCACCAAGGCTATAACAGGTACGGGCTCTGAGAGGAGGGGCCCGGAGATGGGTACTGAGACACGGACCCAGGCCCTAT
GGGGCGCAGCAGGCGAGAAACCTTTGCAATGTGCGAAAGCACGACAAGGTTAATCCGAGTGTCTCCTGCTAAAGGAGTCT
TTTGTCAGTTGTAGAATCACTGGTGAATAAGGGGTGGGCAAGTTCTGGTGTCAGCCGCCGCGGTAAAACCAGCACCTCGA
GTGGTCAGGAGGTTTATTGGGCCTAAAGCATCCGTAGCCGGTTGCATAAGTTTTCGGTTAAATCTATGCGCTTAACGTAT
AGGCCGCCGAAAATACTGTGCAGCTAGGGAGTGGGAGAGGTACACGGTACTCGATAGGAAGGGGTAAAATCCTTTGATCT
ATTGATGACCACCTGTGGCGAAGGCGGTGTACCAGAACACGTTCGACGGTGAGGGATGAAAGCTGGGGGAGCAAACCGGA
TTAGATACCCGGGTAGTCCCAGCTGTAAACGATGCAGACTCGGTGATGCATTGGCTTGTGGCCAATGCAGTGCCGCAGGG
AAGCCGTTAAGTCTGCCGCCTGGGAAGTACGTACGCAAGTATGAAACTTAAAGGAATTGGCGGGGGAGCACCACAAGGGG
TGAAGCCTGCGGTTCAATTGGAGTCAACGCCAGAAATCTTACCTGGGGAGACAGCAGAATGAAGGTCAAGCTGAAGACTT
TACCAGACACGCTGAGAGGTGGTGCATGGCCGTCGCCAGCTCGTGCCGTGAGATGTCCTGTTAAGTCAGGTAACGAGCGA
GACCCCTGCGTCTAGTTGCTACCATTACTCTCTGGAGCAGTGGAGCGAATTAGACGGACCGCCACAGTTAATGTGGAGGA
AGGAAGGGGCCACGGCAGGTCAGTATGCCCCGAAACCCTAGGGCTACACGCGGGCTGCAATGGTATTGACAATGTGTTCC
GAATCCGAAAGGAGGAGGCAATCATCAAACAATATCTCAGTTATGACTGAGGGCTGTAACTCGCCCTCACGAATATGGAA
TCCCTAGTAACCGCGCGTCACTACCGCGCGGTGAATACGTCCCTGCTCCTTGCACACACCGCCCGTCGTTTCATCGAAAT
TGACCTTTAGTGAGGTAGTGTCCATTTGGCATTATCGAGCTTGAGGCCAGTAACGAGGGAAAAGTCGTAACAAGGTGACC
GTAGGGGAACCTGCGGTCGGATCACCTCCT
>DAXZ01000055.1:2878-3322
AGGAGGTGATCCGACCGCAGGTTCCCCTACGGTCACCTTGTTACGACTTTTCCCTTGTCACGAACCTCAAGTTCGATAAC
GCCAATTAGACGTCACCTCGCTAAAAGCTCACTTCAATGAAACGACGGGCGGTGTGTGCAAGGAGCAGGGACGTATTCAC
CGCGCGATAATGACACGCAGTTACTAGGGATTCCATATTCGTGAGGGCGAGTTACAGCCCTCAGTCATAACTGTGGTAAC
GTTTGAGGATTACCTCATCCTTTCGGATTTGAAACCCATTGTCGTTACCATTGCAGCCCGCGTGTGGCCCCAGAGTTTCG
GGGCATACTGACCTGCCGTGGCCCCTTCCTTCCTCCGCATTAACTGCGGCGGTCCCACTAATTCGCCCCACTACTCCTGA
GAGTAATGGTGGCAACTAGCAGCAGGGATCTCGCTCGTTACCTGA
>DRXR01000153.1:1-595
CTCCCGCCCCCTAGCCCAGCAGTATCCCCCGCAGCCCAACGGTTGAGCCGTTGGATTTAACGGAGGACTTACTGAGCCGG
CTACGGATGCTTTAGGCCCAATAATCGTCCCGACCACTCGGGGTGCTGGTATTACCGCGGCGGCTGACACCAAACTTGCC
CACCCCTTATTCTCCAGCCTGTTTACAGCTGGCAAAAGGTCCCCTCAGCGGGGACCACTCGGACTGACCCCGTCGGGCTT
TCGCCCATTGCGGAGGTTTCGCGCCTGCTGCGCCCCATAGGACCTGGGCCCTTGTCTCAGTGCCCATCTCCGGGCTCCTC
CTCTCAGAGCCCGCACCGGTTATAGGCTTGGTGGGCCATTACCCCACCAACAACCTGATCGGCCGCAGTCCCATCCTGGG
GCCATATAGATTTCAGCCATGGCCCATTCCAGGAGCCATGGCCTATCGGGGTTTAGCCTCAGTTTCCCGAGGTTATCCCC
GTCCCCAGGGTAGGTTGACTACGTGTTACTGAGCCGTGCGCCACCCCTTGCGGAGTTGACTCGCATGGCTTAGTCCCAAT
CCGATAGCAGTCGGGTCCGGCAGGATCAACCGGAG
>JAAZXO010000107.1:1102-1517
AGGAGGTGATCCGACCGCAGGTTCCCCTACGGTCACCTTGTTACGACTTTTCCCTTGTCACGAACCTCAAGTTCGATAAC
GCCAATTAGACGTCACCTCGCTAAAAGCTCACTTCAATGAAACGACGGGCGGTGTGTGCAAGGAGCAGGGACGTATTCAC
CGCGCGATAATGACACGCAGTTACTAGGGATTCCATATTCGTGAGGGCGAGTTGCAGCCCTCAGTCATAACTGTGGTAAC
GTTTGAGGATTACCTCATCCTTTCGGATTCGAAACCAATTGTCGTTACCATTGCAGCCCGCGTGTGGCCCCAGAGTTTCG
GGGCATACTGACCTGCCGTGGCCCCTTCCTTCCTCCGCATTAACTGCGGCGGTCCCGCTAATTCGCCCCACTACTCCTGA
GAGTAATGGTGGCAAC
>JABDAJ010000001.1:78189-78998
ATCCGGTTGATCCTGCCGGACCTGACTGCTATCGGATTGGTACTAAGCCATGCGAGTCATTGTAGCAATACAAGGCGGAC
GGCTCAGTAACACGTAGTCAACCTAACTCGTGGACGTGGATAACCTCGGGAAACTGAGAATAAACCACGATAGATCATAG
TGCCTGGAATGGCTTATGGTCCAAACAGTTTACTGCCATGGGATGGGACTGCGGCCTATCAGCTTGTTGGTGAGGTAATG
GCCCACCAAGGCGATTACAGGTACGGGCTCTGAGAGGAGAAGCCCGGAGATGGGTACTGAGACACGGACCCAGGCCCTAT
GGGGCGCAGCAGGCGAGAAACCTTAGCAATGTGCGAAAGCACGACTGGGTCAGTCCGAGTGATTCCTGATAAAGGAGTCT
TTTGCCTGTCCTAAAAGCACAGGTGAATAAGGGGTGGGCAAGTCTGGTGTCAGCCGCCGCGGTAATACCAGCACCTCGAG
TGGTCAGGACGTTTATTGGGCCTAAAGCATCCGTAGCCGGCTTTGCAAGTCTTCGGTTAAATCCACCTGCTCAACAGATG
GGCCGCTGGAGATACTACAGAGCTAGGGAGTGGGAGAGGCAGACGGTATTCAGTGGGTAGGGGTAAAATCCTCTGATCCA
TTGAGGACCACCAGTGGCGAAGGCGGTCTGCCAGAACACGTTCGACGGTGAGGGATGAAAGCTGGGGGAGCAAACCGGAT
TAGATACCCGGGTAGTCCCAGCTGTAAACGATGCAAACTCGGTGATGCATTGGCTTATGGCCAATGCAGTGCCGCAGGGA
AGCCGTTAAG
>JABDDN010000011.1:28829-30297
ATCCGGTTGATCCTGCCGGACCTGACTGCTATCGGATTGGTACTAAGCCATGCGAGTCGTTGTAGCAATACAAGGCGGAC
GGCTCAGTAACACGTAGTCAACCTAACCTATGGACGTGGATAACCTCGGGAAACTGAGAATAAACCGCGATAGATCATTA
TGCCTGGAATGGCTTATGGTTTAAACAATTTATTGCCGTAGGATGGGACTGCGGCCTATCAGCTAGTTGGTGAGGTAATG
GCCCACCAAGGCTATAACAGGTACGGGCTCTGAGAGGAGAAGCCCGGAGATGGGTACTGAGACACGGACCCAGGCCCTAT
GGGGCGCAGCAGGCGAGAAACCTTAGCAATGTGCGAAAGCACGACTAGGTTAATCCGAGTGATTCCTGTTGAAGGAATCT
TTTGTCAGTCGTAAAACCACAGACGAATAAGGGGTGGGCAAGTCTGGTGTCAGCCGCCGCGGTAATACCAGCACCTCGAG
TGGTCAGGAGGTTTATTGGGCCTAAAGCATCCGTAGCCGGCTTTGCAAGTCTCCGGTTAAATCCAACTGCTCAACAGATG
GGCTGCCGGAGATACTACAAAGCTAGGGAGCGGGAGAGGCAGACGGTATTCGGTGGGTAGGGGTAAAATCCACTGATCCA
TCGAGGACCACCAGTGGCGAAGGCGGTCTGCCAGAACGCGTTCGACGGTGAGGGATGAAAGCTGGGGGAGCAAACCGGAT
TAGATACCCGGGTAGTCCCAGCTGTAAACGATGCAAACTCGGTGATGCATTGGCTTATGGCCAATGCAGTGCCGCAGGGA
AGCCGTTAAGTTTGCCGCCTGGGAAGTACGGACGCAAGTCTGAAACTTAAAGGAATTGGCGGGGGAGCACCACAAGGGGT
GAAGCCTGCGGTTCAATTGGAGTCAACGCCAGGAATCTTACCTGGGGAGACAGCAGAATGAAGGTCAAGCTGAAGACTTT
ACCAGACAAGCTGAGAGGAGGTGCATGGCCGTCGCCAGCTCGTGCCGTGAGGTGTCCTGTTAAGTCAGGTAACGAGCGAG
ATCCCTGCCCTTAGTTGCTACATTTACTCTCAGGAGTAGGTGGGCTAACTAGGGGGACCGCCACTGCTGAAGTGGAGGAA
GGAGGGGGCCACGGCAGGTCAGTATGCCCCGAAACCCTAGGGCTACACGCGGGCTGCAATGGTAGTGACAACGGGTTCCG
AACTCGAAAGAGAGAGGCAATCCCTAAACGCTACCACAGTTATGATTGAGGGCTGCAACTCGCCCTCATGAATATGGAAT
CCCTAGTAACCGCGCGTCACAACCGCGCAGTGAATACGTCCCTGCTCCTTGCACACACCGCCCGTCGCTTCATTGAAGTT
GAGTTTGCGCGAGGTGATGGCTCATTGCCATTATCGAACGCGAGTTTAGCAACAAGGGAGAAGTCGTAACAAGGTGACCG
TAGGGGAACCTGCGGTCGGATCACCTCCT
>JABDOO010000004.1:9649-10572
ATCCGGTTGATCCTGCCGGACCTGACTGCTATCGGATTGATACTAAGCCATGCGAGTCATTGTAGCAATACAAGGCAGAC
GGCTCAGTAACGCGTAGTCAACCTAACCTATGGACGGGAATAACCTCGGGAAACTGAGAATAATGCCCGATAGAACACTA
TACCTGGAATGGTTTGTGTTCCAAATGATTTATCGCCGTAGGATGGGACTGCGGCCTATCAGTTTGTTGGTGAGGTAATG
GCCCACCAAGACTATTACAGGTACGGGCTCTGAGAGGAGTAGCCCGGAGATGGGTACTGAGACACGGACCCAGGCCCTAT
GGGGCGCAGCAGGCGAGAAAACTTTGCAATGTGCGAAAGCACGACAAGGTTAATCCGAGTGGTTTCTGCTAAAGGAACCT
TTTGTCGGTCCTAGAAACACCGATGAATAAGGGGTGGGCAAGTTCTGGTGTCAGCCGCCGCGGTAAAACCAGCACCTCAA
GTGGTCAGGATGATTATTGGGCCTAAAGCATCCGTAGCCGGCTCTATAAGTTTTCGGTTAAATCTGTACGCTCAACGTAC
AGGCTGCCGGGAATACTGCAGAGCTAGGGAGTGGGAGAGGTAGACGGTACTCGGTAGGAAGGGGTAAAATCCTTTGATCT
ATTGATGACCACCTGTGGCGAAGGCGGTCTACCAGAACACGTCCGACGGTGAGGGATGAAAGCTGGGGGAGCAAACCGGA
TTAGATACCCGGGTAGTCCCAGCTGTAAACGATGCAGACTCGGTGATGCCCTGGCTTGTGGCCAGTGCAGTGCCGCAGGG
AAGCCGTTAAGTTTGCCGCCTGGGAAGTACGTACGCAAGTATGAAACTTAAAGGAATTGGCGGGGGAGCACCACAAGGGG
TGAAGCCTGCGGTTCAATTGGAGTCAACGCCAGAAATCTTACCC
>JABSRD010000009.1:1-867
TCCCCCGCCAATTCCTTTAAGTTTCATACTTGCGTACGTACTTCCCAGGCGGCAAACTTAACGGCTTCCCTGCAGCACTG
CATTGACCACAAGTCAATGCATCACTGAGTTTGCATAGTTTACGGCTGGGACTACCCGGGTATCTAATCCGGTTTGCTCC
CCCAGCTTTCATCCCTCACCGTCGAACGTGTTCTGGTAGACCGCCTTCGCCACAGGTGGTCATCGATAGATCAAAGGATT
TTACCCCTTCCTACCGAGTACCGTCTACCTCTCCCACTCCCTAGCTCTGCAGTATTCCCGGCAGCCTGTACGTTAAGCGT
ACAGATTTAACCGAAAACTTACAGGACCGGCTACGGATGCTTTAGGCCCAATAATCATCCTGACCACTTGAGGTGCTGGT
TTTACCGCGGCGGCTGACACCAGAACTTGCCCACCCCTTATTCGTTAGTGTTTCTAGGACTAACAAAAGGTTCGTTTAGC
ACAAACCACTCGGATTAACCTTGTCGTGCTTTCGCACATTGCAAAGTTTTCTCGCCTGCTGCGCCCCATAGGGCCTGGGT
CCGTGTCTCAGTACCCATCTCCGGGCTACTCCTCTCAGAGCCCGTACCTGTAATAGTCTTGGTGGGCCATTACCTCACCA
ACAAACTGATAGGCCGCAGTCCCATCCTACGGCGATAAATCATTTGGAACATAAACCATTCCAGGCATAATGTTCTATCG
GGCATTATACTCAGTTTCCCGAGGTTATTCCCGTCCATAGGTTAGGTTGACTACGCGTTACTGAGCCGTCTGCCTTGTAT
TACTACAATGACTCGCATGGCTTAGTATCAATCCGATAGCAGTCAGGTCCGGCAGGATCAACCGGAT
>JABXGO010000075.1:10324-11790
CTCCGGTTGATCCTGCCGGACCCGACTGCTATCGGATTGGGACTAAGCCATGCGAGTCAACTCCGCAAGGGGTGGCGCAC
GGCTCAGTAACACGTAGTCAACCTACCCTGGGGACGGGGATAACCTCGGGAAACTGAGGCTAAACCCCGATAGGCCATGG
CTCCTGGAATGGGCCATGGCTGAAATCTATATGGCCCCAGGATGGGACTGCGGCCGATCAGGTTGTTGGTGGGGTAATGG
CCCACCAAGCCTATAACCGGTGCGGGCTCTGAGAGGAGGAGCCCGGAGATGGGCACTGAGACAAGGGCCCAGGTCCTATG
GGGCGCAGCAGGCGCGAAACCTCCGCAATGGGCGAAAGCCCGACGGGGTCAGTCCGAGTGGTCCCCGCTGAGGGGACCTT
TTGCCAGCTGTAAACAGGCTGGAGAATAAGGGGTGGGCAAGTTTGGTGTCAGCCGCCGCGGTAATACCAGCACCCCGAGT
GGTCGGGACGATTATTGGGCCTAAAGCATCCGTAGCCGGCTCAGTAAGTCCTCCGTTAAATCCAACGGCTCAACCGTTGG
GCTGCGGGGGATACTGCTGGGCTAGGGGGCGGGAGAGGCGAGGGGTATTCCCGGGGTAGGGGTAAAATCCACTGATCCCG
GGAGGACCACCAGTGGCGAAGGCGCCTCGCTAGAACGCACCCGACGGTGAGGGATGAAAGCTGGGGGAGCGAACCGGATT
AGATACCCGGGTAGTCCCAGCCGTAAACGATGTAGGCTCGGTGTTGGGCTGCCTTAGTGGTAGCCCAGTGCCGCAGGGAA
GCCGTTAAGCCTACCGCCTGGGGAGTACGGCCGCAAGGCTGAAACTTAAAGGAATTGGCGGGGGAGCACCACAAGGGGTG
AAGCCTGCGGTTTAATTGGAGTCAACGCCGGGAACCTTACCAAGGGTGACAGCAGGATGAAGGTCAAGCTAAAGACTTTA
CCAGACAAGCTGAGAGGAGGTGCATGGCCGTCGCCAGCTCGTGCCGTGAGGTGTCCTGTTAAGTCAGGTAACGAGCGAGA
CCCTCGCATCTAGTTGCTACCATCACTCTTTGGAGTGGTGGGGCTAACTGGATGGACTGCCGCCGATAAGGCGGAGGAAG
GAGGGGGCTACGGCAGGTCAGTATGCCCCGAAACCCTTGGGCCACACGCGGGCTGCAATGGTAGGGACAATGGGTTCCAA
CCCCGAAAGGGGAAGGCAATCCCCAAACCCTACCCCAGTTATGATTGAGGGCTGCAACCCGCCCTCATGAATCTGGAATC
CCTAGTAATCGCGTGTCACCATCGCGCGGTGAATACGTCCCTGCTCCTTGCACACACCGCCCGTCGCTTCACCCGAGGTG
GGCTTGCGTGAGATGGTGCCTCTTGGTATCATCGAACGTAAGCTCGCTGAGGGGGGAGAAGTCGTAACAAGGTGGCCGTA
GGGGAACCTGCGGCCGGATCACCTCCT
>JACASW010000004.1:78578-80047
AGGAGGTGATCCGACCGCAGGTTCCCCTACGGTCACCTTGTTACGACTTTTCCCTCGTCGCTTACCTCAAGTTCGATAAT
GCCAATTAAACATCACCTCGCTAAAAGCAAACTTCGATGAAACGACGGGCGGTGTGTGCAAGGAGCAGGGACGTATTCAC
CGCGCGGTAATGACACGCGGTTACTAGGGATTCCATATTCGTGAGGGCGAGTTGCAGCCCTCAGTCATAACTGTGGTAGC
GTTTAGGGATTGCCACTCTCTTTCGAGTTTGGAACTCATTGTCGCTACCATTGCAGCCCGCGTGTGGCCCCAGAGTTTCG
GGGCATACTGACCTGCCGTAGCCCCTTCCTTCCTCCGTTTTAACAACGGCAGTCCCACTAATTCGCCCCACTATTCCTGA
GAATAATGATAGCAACTAGTGGCAGGGATCTCGCTCGTTACCTGACTTAACAGGACATCTCACGGCACGAGCTGGCGACG
GCCATGCACCACCTCTCAGCTTGTCTGGTAAAGTCTTCAGCTTGACCTTCATTCTGCTGTCTCTCCGGGTAAGATTTCTG
GCGTTGACTCCAATTGAACCGCAGGCTTCACCCCTTGTGGTGCTCCCCCGCCAATTCCTTTAAGTTTCATACTTGCGTAC
GTACTTCCCAGGCGGCAGACTTAACGGCTTCCCTGCGACACTGCACTGGCTATATGCCAATGCATCATCGAGTCTGCATC
GTTTACAGCTGGGACTACCCGGGTATCTAATCCGGTTTGCTCCCCCAGCTTTCATCCCTCACCGTCGAACGTGTTCTGGT
AGACCGCCTTCGCCACAGGTGGTCATCGATAGATCAAAGGATTTTACCCCTTCCTACCGAGTACCGTCTACCTCTCCCAC
TCCCTATCTCTACAGTATTTTCGGCAGCCCATACGTTGAGCGCATAGATTTAACCGAAAACTTACAGAGCCGGCTACGGA
TGCTTTAGGCCCAATAATCATCCTGACCACTTGAGGTGCTGGTTTTACCGCGGCGGCTGACACCAGAACTTGCCCACCCC
TTATTCACTAGTGGTTTTATAACTAGCAAAAGATCTCTTTAGCAGAAATCACTCGGACTAACCTTGTCGTGCTTTCGCAC
ATTGCAAAGTTTTCTCGCCTGCTGCGCCCCATAGGGCCTGGGTCCTTGTCTCAGTACCCATCTCCGGGCTTCTCCTCTCA
GAGCCCGTACCTGTAATCGCCTTGGTGGGCCATTACCTCACCAACAAGCTGATAGGCCGCAGTCCCATCCTATGGCGACG
AATCATTTTAACCACAAACCATTCCAGGCATTGTGATCTATCAAGAATTATGCTCAGTTTCCCGAGATTATTCTTGTCCA
TAGGGTAGGTTGACTACGCGTTACTGAGCCGTATGCCTTGTATTACTACAAAGACTCGCATGGCTTAGTATCAATCCGAT
AGCAGTCAGGTCCGGCAGGATCAACCGGAT
>JACASX010000011.1:28656-30125
ATCCGGTTGATCCTGCCGGACCTGACTGCTATCGGATTGATACTAAGCCATGCGAGTCTTTGCAGTAATGCAAGGCATAC
GGCTCAGTAACACGTAGTCAACTTACCCTATGGACGAGGATAATCTCGGGAAACTGAGCATAATACTCGATAGATCATAA
TGCCTGGAATGGTTTATGGTTGAAATGATTCGTCGCCATAGGATGGGACTGCGGCCTATCAGCTTGTTGGTGAGGTAATG
GCCCACCAAGGCGATTACAGGTACGGGCTCTGAGAGGAGAAGCCCGGAGATGGGTACTGAGACAAGGACCCAGGCCCTAT
GGGGCGCAGCAGGCGAGAAAACTTTGCAATGTGCGAAAGCACGACAAGGTTAATCCGAGTGATTTCTGCTAAAGAAATCT
TTTGCAAGTCATAAAACCACTAGTGAATAAGGGGTGGGCAAGTTCTGGTGTCAGCCGCCGCGGTAAAACCAGCACCTCAA
GTGGTCAGGAGGATTATTGGGCCTAAAGCATCCGTAGCCGGCTCTGTAAGTTTTCGGTTAAATCCATGTGCTCAACGCAT
GGGCTGCCGAAAATACTGCATAGCTAGGGAGTGGGAGAGGTAGACGGTACTCAGTAGGAAGGGGTAAAATCCTTTGATCT
ATTGATGACCACCTGTGGCGAAGGCGGTCTACCAGAACACGTTCGACGGTGAGGGATGAAAGCTGGGGGAGCAAACCGGA
TTAGATACCCGGGTAGTCCCAGCTGTAAACGATGCAGACTCGATGATGCATTGGCATATAGCCAGTGCAGTGTCGCAGGG
AAGCCGTTAAGTCTGCCGCCTGGGAAGTACGTACGCAAGTATGAAACTTAAAGGAATTGGCGGGGGAGCACCACAAGGGG
TGAAGCCTGCGGTTCAATTGGAGTCAACGCCAGAAATCTTACCCGGAGAGACAGCAGAATGAAGGTCAAGCTGAAGACTT
TACCAGACAAGCTGAGAGGTGGTGCATGGCCGTCGCCAGCTCGTGCCGTGAGATGTCCTGTTAAGTCAGGTAACGAGCGA
GATCCTCGCCACTAGTTGCTATCATTATTCTCAGGAATAGTGGGGCGAATTAGTGGGACTGCCGTTGTTAAAACGGAGGA
AGGAGGGGGCTACGGCAGGTCAGTATGCCCCGAAACTCTGGGGCCACACGCGGGCTGCAATGGTAGCGACAATGAGCTCC
AAACTCGAAAGAGAGTGGCAATCTCTAAACGCTACCACAGTTATGACTGAGGGCTGTAACTCGCCCTCACGAATATGGAA
TCCCTAGTAACCGCGTGTCATTACCGCGCGGTGAATACGTCCCTGCTCCTTGCACACACCGCCCGTCGTTTCATCGAAGT
TTGCTTTTAGTGAGGTGATGTTTAATTGACATTATCGAACTTGAGGTAAGTGACGAGGGAAAAGTCGTAACAAGGTGTCC
GTAGGGGAACCTGCGGACGGATCACCTCCT
>JACATA010000004.1:16236-17706
AGGAGGTGATCCGTCCGCAGGTTCCCCTACGGACACCTTGTTACGACTTTTCCCTCGTCGCTTACCTCAAGTTCGATAAT
GCCAATTAAACATCACCTCGCTAAAAGCAAACTTCGATGAAACGACGGGCGGTGTGTGCAAGGAGCAGGGACGTATTCAC
CGCGCGGTAATGACACGCGGTTACTAGGGATTCCATATTCGTGAGGGCGAGTTACAGCCCTCAGTCATAACTGTGGTAGC
GTTTAGAGATTGCCACTCTCTTTCGAGTTTGGAACTCATTGTCACTACCATTGCAGCCCGCGTGTGGCCCCAGAGTTTCG
GGGCATACTGACCTGCCGTAGCCCCTTCCTTCCTCCGTTTTAACAACGGCAGTCCCACTAATTCGCCCCACTATTCCTGA
GAATAATGATAGCAACTAGTGGCAGGGATCTCGCTCGTTACCTGACTTAACAGGACATCTCACGGCACGAGCTGGCGACG
GCCATGCACCACCTCTCAGCTTGTCTGGTAAAGTCTTCAGCTTGACCTTCATTCTGCTGTCTCTCCGGGTAAGATTTCTG
GCGTTGACTCCAATTGAACCGCAGGCTTCACCCCTTGTGGTGCTCCCCCGCCAATTCCTTTAAGTTTCATACTTGCGTAC
GTACTTCCCAGGCGGCAGACTTAACGGCTTCCCTGCGACACTGCACTGGCTATTATGCCAATGCATCATCGAGTCTGCAT
CGTTTACAGCTGGGACTACCCGGGTATCTAATCCGGTTTGCTCCCCCAGCTTTCATCCCTCACCGTCGAACGTGTTCTGG
TAGACCGCCTTCGCCACAGGTGGTCATCAATAGATCAAAGGATTTTACCCCTTCCTACTGAGTACCGTCTACCTCTCCCA
CTCCCTAGCCATGCAGTATTTTCGGCAGCCCATGCGTTGAGCACATGGATTTAACCGAAAACTTACAAAGCCGGCTACGG
ATGCTTTAGGCCCAATAATCATCCTGACCACTTGAGGTGCTGGTTTTACCGCGGCGGCTGACACCAGAACTTGCCCACCC
CTTATTCACCAGTGGTTTTATGACTGGCAAAAGATTTCTTTAGCAGAAATCACTCGGATTAACCTTGTCGTGCTTTCGCA
CATTGCAAAGTTTTCTCGCCTGCTGCGCCCCATAGGGCCTGGGTCCGTGTCTCAGTACCCATCTCCGGGCTTCTCCTCTC
AGAGCCCGTACCTGTAATCGCCTTGGTGGGCCATTACCTCACCAACAAGCTGATAGGCCGCAGTCCCATCCTATGGCGAC
GAATCATTTTAACCATAAACCATTCCAGGCATTATGATCTATCAAGAATTATGCCCAGTTTCCCGAGATTATTCTTGTCC
ATAGGGTAGGTTGACTACGTGTTACTGAGCCGTCTGCCTTGTATTACTACAAAGACTCGCATGGCTTAGTATCAATCCGA
TAGCAGTCAGGTCCGGCAGGATCAACCGGAT
>JACATB010000074.1:4119-4886
ATCCGGTTGATCCTGCCGGACCTGACTGCTATCGGATTGATACTAAGCCATGCGAGTCTTTGTAGTAATACAAGGCAGAC
GGCTCAGTAACGCGTAGTCAACCTACCCTATGGACGGGAATAATCTCGGGAAACTGAGCATAATACCCGGCGTACCACCA
TTCCTGGAATGGTTGGTGGTTAAAATGATTCGTCGCCGTAGGATGGGACTGCGACCTATCAGCTTGTTGGTGAGGTAAAG
GCCCACCAAGGCGATTACAGGTACGGGCTCTGAGAGGAGAAGCCCGGAGATGGGTACTGAGACACGGACCCAGGCCCTAT
GGGGCGCAGCAGGCGAGAAAACTTTGCAATGTGCGAAAGCACGACAAGGTTAATCCGAGTGATTTCTGCTAAAGGAATCT
TTTGCCAGTTCTAAAAATACTAGTGAATAAGGGGTGGGCAAGTTCTGGTGTCAGCCGCCGCGGTAAAACCAGCACCTCAA
GTGGTCAGGAGGATTATTGGGCCTAAAGCATCCGTAGCCTGCTCTGTAAGTTTTCGGTTAAATCTATATGCTCAACGTAT
AGGCTGCCGAAAATACTGCAGTGCTAGGAAGTGGGAGAGGTAGACGGTACTTGATAGGAAGGGGTAAAATCCTTTGATCT
ATCGATGACCACCTGTGGCGAAGGCGGTCTACCAGAACACGTTCGACGGTGAGGGATGAAAGCTGGGGGAGCAAACCGGA
TTAGATACCCGGGTAGTCCCAGCTGTAAACGATGCAGACTCGATGATG
>JACATE010000017.1:2-683
ACGTGTTCTGGCAGACCGCCTTCGCCACAGGTGGTCATCGAAAGATCAAAGCATTTTACCACTTCCTCCCGAGTACCGTC
TACCTCTCCCACTCCCTAGCCCTGCAGTATTTCCGGCGGCCTGTATGTTAAGCATACAGATTTAACCGAAAACTTACAGA
GCAGGCTACGGATGCTTTAGGCCCAATAATCATCCTGACCACTTGAGGTGCTGGTTTTACCGCGGCGGCTGACACCAGAA
CTTGCCCACCCCTTATTCGTTAGTGTTTTTAGGACTAACAAAAGGTTCCTTTAGCAGAAACCACTCGGATTAACCTTGTC
GTGCTTTCGCACATTGCAAAGTTTTCTCGCCTGCTGCGCCCCATAGGGCCTGGGTCCGTGTCTCAGTACCCATCTCCGGG
CTACTCCTCTCAGAGCCCGTACCTGTAATAGTCTTGGTGGGCCATTACCTCACCAACAAACTGATAGGCCGCAGTCCCAT
CCTACGGCGATAAATCATTTGGAACATAAACCATTCCAGGCATAATGTTCTATCGGGCATTATACTCAGTTTCCCGAGGT
TATTCCCGTCCATAGGGTAGGTTGACTACGCGTTACTGAGCCGTCTGCCTTGTATTGCTACAATGACTCGCATGGCTTAG
TATCAATCCGATAGCAGTCAGGTCCGGCAGGATCAACCGGAT
>JACATK010000013.1:9116-10585
ATCCGGTTGATCCTGCCGGACCTGACTGCTATCGGATTGATACTAAGCCATGCGAGTCATTGTAGCAATACAAGGCAGAC
GGCTCAGTAACGCGTAGTCAACCTACCCTATGGACGGGAATAACCTCGGGAAACTGAGTATAATGCCCGATAGAACATTA
TGCCTGGAATGGTTTATGTTCCAAATGATTTATCGCCGTAGGATGGGACTGCGGCCTATCAGTTTGTTGGTGAGGTAATG
GCCCACCAAGACTATTACAGGTACGGGCTCTGAGAGGAGTAGCCCGGAGATGGGTACTGAGACACGGACCCAGGCCCTAT
GGGGCGCAGCAGGCGAGAAAACTTTGCAATGTGCGAAAGCACGACAAGGTTAATCCGAGTGGTTTCTGCTAAAGGAACCT
TTTGTTAGTCCTAAAAACACTAACGAATAAGGGGTGGGCAAGTTCTGGTGTCAGCCGCCGCGGTAAAACCAGCACCTCAA
GTGGTCAGGATGATTATTGGGCCTAAAGCATCCGTAGCCTGCTCTGTAAGTTTTCGGTTAAATCTGTATGCTCAACATAC
AGGCCGCCGGGAATACTGCAGGGCTAGGGAGTGGGAGAGGTAGACGGTACTCGGGAGGAAGTGGTAAAATGCTTTGATCT
CTCGATGACCACCTGTGGCGAAGGCGGTCTACCAGAACACGTCCGACGGTGAGGGATGAAAGCTGGGGGAGCAAACCGGA
TTAGATACCCGGGTAGTCCCAGCCGTAAACTATGCAAACTCAGTGATGCATTGGCTTGTGGCCAATGCAGTGTTGCAGGG
AAGCCGTTAAGTTTGCCGCCTGGGAAGTACGTACGCAAGTATGAAACTTAAAGGAATTGGCGGGGGAGCACCACAAGGGG
TGAAGCCTGCGGTTCAATTGGAGTCAACGCCAGAAATCTTACCCGGAGAGACAGCAGAATGAAGGTCAAGCTGAAGACTT
TACCAGACAAGCTGAGAGGTGGTGCATGGCCGTCGCCAGCTCGTGCCGTGAGATGTCCTGTTAAGTCAGGTAACGAGCGA
GATCCCTGCCTCTAGTTGCCACCATTACTCTCAGGAGTAGTGGGGCGAATTAGCGGGACCGCCGCAGTTAATGCGGAGGA
AGGAAGGGGCCACGGCAGGTCAGTATGCCCCGAAACTCTGGGGCCACACGCGGGCTGCAATGGTAATGACAATAGGTTCC
GAACCCGAAAGGAAGAGGTAATCCGTAAACATTACCACAGTTATGACTGAGGGCTGCAACTCGCCCTCACGAATATGGAA
TCCCTAGTAACTGCGTGTCATTATCGCGCGGTGAATACGTCCCTGCTCCTTGCACACACCGCCCGTCGTTTCATTGAAGT
GAGCTTTTAGTGATGTGACGTCTAATTGGCGTTATTGAACTTGAGGTTCGTGACAAGGGAAAAGTCGTAACAAGGTGACC
GTAGGGGAACCTGCGGTCGGATCACCTCCT
>JACDHC010000057.1:747-2214
AGGAGGTGATCCGGCCGCAGGTTCCCCTACGGCCACCTTGTTACGACTTCTCCCTCGTTGCTGACCCCAGGTTCGATAGT
ACCAATTAGGCATCACCTCGCCAAGAACCAACTTCGATGAAGCGACGGGCGGTGTGTGCAAGGAGCAGGGACGTATTCAC
CGCGCGATAGTGACACGCGGTTACTAGGGATTCCATATTCATGAGGGCGAGTTTCAGCCCTCAATCATAACTGTGGTAAG
GTTTAGAGATTGCCTCCTCCTTTCGGAATCGAAACTCATTGTCCTTACCATTGCAGCCCGCGTGTGGCCCGAGGGTTTCG
GGGCATACTGACCTGCCGTAGCCCCCTCCTTCCTCCGTCTCAGCGACGGCAGTCCCTCTAATTAGCTCCACTACTCCTGA
GAATAATGGTAGCAACTAGAAGCAGGGGTCTCGCTCGTTACCTGACTTAACAGGACACCTCACGGCACGAGCTGGCGACG
GCCATGCACCTCCTCTCAGCTTGTCTGGTAAAGTCTTCAGCTTGACCTTCATTCTGCTGTCGCCCCCGGTAAGATTTCCG
GCGTTGACTCCAATTGAACCGCAGGCTTCACCCCTTGTGGTGCTCCCCCGCCAATTCCTTTAAGTTTCAGTCTTGCGACC
GTACTCCCCAGGCGGCAAACTTAACGGCTTCCCTGCGGCACTGAGTTGGCATGAAGCCAACTCATCACCGAGTCTGCATC
GTTTACAGCTGGGACTACCCGGGTATCTAATCCGGTTTGCTCCCCCAGCTTTCATCCCTCACCGTCGAGCGCGTTCTGGC
AAGCCGCCTTCGCCACTGGTGGTCTTCAATGGATCAACGGATTTTACCCCTACCCATCGAGTACCGCTTGCCTCTCCCGC
CTCCTAGATCCATAGTATCTTCCGCAGCCCATCTGTTAAGCAGGTGGATTTAACGGAAGACTTGTAGAACCGGCTACGGA
TGCTTTAGGCCCAATAAACGTCCCGACCACTCGGGGTGCTGGTATTACCGCGGCGGCTGACACCAGACTTGCCCACCCCT
TATTCTGCACCATTTTTAGAGGTGCCAAAAGATCTCCTTAACGGAAATCACTCAGAGTAACCCTGTCAAGCTTTCGCCTA
TTGCAGAGGTTTCGCGCCTGCTGCGCCCCATAGGGCCTGGGCCCTTGTCTCAGTGCCCATCTCCGGGCTCCTCCTCTCAG
AGCCCGTACCGGTTACAGGTTTGGTGGGCCATTACCTCACCAACAGCCTGATCGGCCGCAGTCCAATCCAGGGGCCATGT
AGGTTTGGGTCATTACCCATTCCAGAAGTAGTGACCTATCGCGGTTTATCCTCAGTTTCCCGAGGTTATCCACGTCCCCT
GGGCATGTTGACTACGTGTTACTGAGCCGTATGCCACACATTACTGTGTCGACTCGCATGGCTTAGTCCCACTCTGATAG
CAGTCGGGTCCGGCAGGATCAACCGGAG
>JACDOP010000014.1:20152-21621
ATCCGGTTGATCCTGCCGGACCTGACTGCTATCGGATTGATACTAAGCCATGCGAGTCATTGTAGCAATACAAGGCAGAC
GGCTCAGTAACGCGTAGTCAATCTACCCTATGGACGGGAATAACCTCGGGAAACTGAGAATAATGCCCGATAGAACATTA
TGCCTGGAATGGTTTATGTTTCAAATGATTTATCGCCATAGGATGGGACTGCGGCCTATCAGTTTGTTGGTGAGGTAATG
GCCCACCAAGACTATTACAGGTACGGGCTCTGAGAGGAGTAGCCCGGAGATGGGTACTGAGACACGGACCCAGGCCCTAT
GGGGCGCAGCAGGCGAGAAAACTTTGCAATGTGCGAAAGCACGACAAGGTTAATCCGAGTGGTTTCTGCTAAAGAAACCT
TTTGTCAGTCCTAGAAACACTAACGAATAAGGGGTGGGCAAGTTCTGGTGTCAGCCGCCGCGGTAAAACCAGCACCTCAA
GTGGTCAGGATGATTATTGGGCCTAAAGCATCCGTAGCCCGTTTTGTAAGTTTTCGGTTAAATCCATGCGCTTAACGTAT
GGGCTGCCGGGAATACTGCATAACTAGGAAGTGGGAGAGGTAGACGGTACTCGGTAGGAAGGGGTAAAATCCTTTGATCT
ATTGATGACCACCTGTGGCGAAGGCGGTCTACCAGAACACGTTCGACGGTGAGGGATGAAAGCTGGGGGAGCAAACCGGA
TTAGATACCCGGGTAGTCCCAGCTGTAAACTATGCAAACTCAGTGATGCATTGGCTTATGGCCAATGCAGTGCTGCAGGG
AAGCCGTTAAGTTTGCCGCCTGGGAAGTACGTACGCAAGTATGAAACTTAAAGGAATTGGCGGGGGAGCACCACAAGGGG
TGAAGCCTGCGGTTCAATTGGAGTCAACGCCAGAAATCTTACCCGGAGAGACAGCAGAATGAAGGTCAAGCTGAAGACTT
TACCAGACAAGCTGAGAGGTGGTGCATGGCCGTCGCCAGCTCGTGCCGTGAGATGTCCTGTTAAGTCAGGTAACGAGCGA
GATCCCTGCCTCTAGTTGCCACCATTACTCTCAGGAGTAGTGGGGCGAATTAGCGGGACCGCCGTAGTTAATACGGAGGA
AGGAAGGGGCCACGGCAGGTCAGTATGCCCCGAAACTCTGGGGCCACACGCGGGCTGCAATGGTAGTGACAATTGGTTCC
GAATCCGAAAGGAGGAGGTAATCCCTAAACGCTACCACAGTTATGACTGAGGGCTGCAACTCGCCCTCACGAATATGGAA
TCCCTAGTAACTGCGTGTCATTATCGCGCGGTGAATACGTCCCTGCTCCTTGCACACACCGCCCGTCGTTTCATTGAAGT
TTGCTTTTAGCGAGGTGACGTCTGATTGGCGTTATCGAACTTGAGGTAAGTGACAAGGGAAAAGTCGTAACAAGGTGACC
GTAGGGGAACCTGCGGTCGGATCACCTCCT
>JACEMW010000007.1:4-1294
TCCAAATGATTTATCGCCGTAGGATGGGACTGCGGCCTATCAGTTTGTTGGTGAGGTAATGGCCCACCAAGACTATTACA
GGTACGGGCTCTGAGAGGAGTAGCCCGGAGATGGGTACTGAGACACGGACCCAGGCCCTATGGGGCGCAGCAGGCGAGAA
AACTTTGCAATGTGCGAAAGCACGACAAGGTTAATCCGAGTGGTTTCTGCTAAAGGAACCTTTTGTCAGTCCTAGAAACA
CTGATGAATAAGGGGTGGGCAAGTTCTGGTGTCAGCCGCCGCGGTAAAACCAGCACCTCAAGTGGTCAGGATGATTATTG
GGCCTAAAGCATCCGTAGCCTGCTTTGTAAGTTTTCGGTTAAATCCATACGCTCAACGTATGGGCTGCCGGGAATACTGC
AAAGCTAGGGAGTGGGAGAGGTAGACGGTACTCGGTAGGAAGGGGTAAAATCCTTTGATCTATTGATGACCACCTGTGGC
GAAGGCGGTCTACCAGAACACGTCCGACGGTGAGGGATGAAAGCTGGGGGAGCAAACCGGATTAGATACCCGGGTAGTCC
CAGCTGTAAACTATGCAAACTCAGTGATGCATTGGCTTGATGCCAATGCAGTGCTGCAGGGAAGCCGTTAAGTTTGCCGC
CTGGGAAGTACGTACGCAAGTATGAAACTTAAAGGAATTGGCGGGGGAGCACCACAAGGGGTGAAGCCTGCGGTTCAATT
GGAGTCAACGCCAGAAATCTTACCCGGAGAGACAGCAGAATGAAGGTCAAGCTGAAGACTTTACCAGACAAGCTGAGAGG
TGGTGCATGGCCGTCGCCAGCTCGTGCCGTGAGATGTCCTGTTAAGTCAGGTAACGAGCGAGATCCCTGCCTCTAGTTGC
CACCACTACTCTCAGGAGTAGTGGGGCGAATTAGCGGGACCGCCGTAGTTAATACGGAGGAAGGAAGGGGCCACGGCAGG
TCAGTATGCCCCGAAACTCTGGGGCCACACGCGGGCTGCAATGGTAACGACAATGTGTTCCGAATCCGAAAGGAGGAGGT
AATCCTCAAACGTTACCACAGTTATGACTGAGGGCTGCAACTCGCCCTCACGAATATGGAATCCCTAGTAACTGCGTGTC
ATTATCGCGCGGTGAATACGTCCCTGCTCCTTGCACACACCGCCCGTCGTTTCATTGAAGTGAGCTCTTAGCGAGGTGAC
GTCTGATTGGCGTTATCGAACTTGGGGTTAGTGACAAGGGAAAAGTCGTAACAAGGTGACCGTAGGGGAACCTGCGGTCG
GATCACCTCCT
>JACEMX010000154.1:1196-2471
AGGAGGTGATCCGACCGCAGGTTCCCCTACGGTCACCTTGTTACGACTTTTCCCTTGTCACTTACCTCAAGTTCGATAAC
GCCAATTAGACGTCACCTCGCTAAAAGCAAACTTCAATGAAACGACGGGCGGTGTGTGCAAGGAGCAGGGACGTATTCAC
CGCGCGATAATGACACGCAGTTACTAGGGATTCCATATTCGTGAGGGCGAGTTGCAGCCCTCAGTCATAACTGTGGTAAC
GTTTGAGGATTACCTCCTCCTTTCGGATTCGGAACACATTGTCGTTACCATTGCAGCCCGCGTGTGGCCCCAGAGTTTCG
GGGCATACTGACCTGCCGTGGCCCCTTCCTTCCTCCGTATTAACTACGGCGGTCCCGCTAATTCGCCCCACTACTCCTGA
GAGTAGTGGTGGCAACTAGAGGCAGGGATCTCGCTCGTTACCTGACTTAACAGGACATCTCACGGCACGAGCTGGCGACG
GCCATGCACCACCTCTCAGCTTGTCTGGTAAAGTCTTCAGCTTGACCTTCATTCTGCTGTCTCTCCGGGTAAGATTTCTG
GCGTTGACTCCAATTGAACCGCAGGCTTCACCCCTTGTGGTGCTCCCCCGCCAATTCCTTTAAGTTTCATACTTGCGTAC
GTACTTCCCAGGCGGCAAACTTAACGGCTTCCCTGCAGCACTGCATTGGCATCAAGCCAATGCATCACTGAGTTTGCATA
GTTTACAGCTGGGACTACCCGGGTATCTAATCCGGTTTGCTCCCCCAGCTTTCATCCCTCACCGTCGGACGTGTTCTGGT
AGACCGCCTTCGCCACAGGTGGTCATCAATAGATCAAAGGATTTTACCCCTTCCTACCGAGTACCGTCTACCTCTCCCAC
TCCCTAGCTTTGCAGTATTCCCGGCAGCCCATACGTTGAGCATATGGATTTAACCGAAAACTTACAAAGCAGGCTACGGA
TGCTTTAGGCCCAATAATCATCCTGACCACTTGAGGTGCTGGTTTTACCGCGGCGGCTGACACCAGAACTTGCCCACCCC
TTATTCATCAGTGTTTCTAGGACTGACAAAAGGTTCCTTTAGCAGAAACCACTCGGATTAACCTTGTCGTGCTTTCGCAC
ATTGCAAAGTTTTCTCGCCTGCTGCGCCCCATAGGGCCTGGGTCCGTGTCTCAGTACCCATCTCCGGGCTACTCCTCTCA
GAGCCCGTACCTGTAATAGTCTTGGTGGGCCATTACCTCACCAACAAACTGATAGGCCGCAGTCCCATCCTACGGC
>JACEMY010000163.1:2407-2963
ACCTGCCGTGGCCCCTTCCTTCCTCCGTATTAACTACGGCGGTCCCGCTAATTCGCCCCACTACTCCTGAGAGTAGTGGT
GGCAACTAGAGGCAGGGATCTCGCTCGTTACCTGACTTAACAGGACATCTCACGGCACGAGCTGGCGACGGCCATGCACC
ACCTCTCAGCTTGTCTGGTAAAGTCTTCAGCTTGACCTTCATTCTGCTGTCTCTCCGGGTAAGATTTCTGGCGTTGACTC
CAATTGAACCGCAGGCTTCACCCCTTGTGGTGCTCCCCCGCCAATTCCTTTAAGTTTCATACTTGCGTACGTACTTCCCA
GGCGGCAAACTTAACGGCTTCCCTGCAGCACTGCATTGGCCACAAGCCAATGCATCACTGAGTTTGCATAGTTTACAGCT
GGGACTACCCGGGTATCTAATCCGGTTTGCTCCCCCAGCTTTCATCCCTCACCGTCGGACGTGTTCTGGTAGACCGCCTT
CGCCACAGGTGGTCATCAATAGATCAAAGGATTTTACCCCTTCCTACCGAGTACCGTCTACCTCTCCCACTCCCTAG
>JACEMZ010000022.1:852-2321
ATCCGGTTGATCCTGCCGGACCTGACTGCTATCGGATTGATACTAAGCCATGCGAGTCATTGTAGTAATACAAGGCAGAC
GGCTCAGTAACGCGTAGTCAACCTACCCTATGGACGGGGATAACCTCGGGAAACTGAGAATAATACCCGATAGAACATTA
TGCCTGGAATGGTTTATGTTTCAAATAATTTATTGCCGTAGGATGGGACTGCGGCCTATCAGTTTGTTGGTGAGGTAATG
GCCCACCAAGACTATTACAGGTACGGGCTCTGAGAGGAGTAGCCCGGAGATGGGTACTGAGACACGGACCCAGGCCCTAT
GGGGCGCAGCAGGCGAGAAAACTTTGCAATGTGCGAAAGCACGACAAGGTTAATCCGAGTGGTTTCTGCTAAAGGAACCT
TTTGTCAGTCCTAGAAACACTGATGAATAAGGGGTGGGCAAGTTCTGGTGTCAGCCGCCGCGGTAAAACCAGCACCTCAA
GTGGTCAGGATGATTATTGGGCCTAAAGCATCCGTAGCCTGCTTTGTAAGTTTTCGGTTAAATCCATACGCTCAACGTAT
GGGCTGCCGGGAATACTGCAAAGCTAGGGAGTGGGAGAGGTAGACGGTACTCGGTAGGAAGGGGTAAAATCCTTTGATCT
ATTGATGACCACCTGTGGCGAAGGCGGTCTACCAGAACACGTCCGACGGTGAGGGATGAAAGCTGGGGGAGCAAACCGGA
TTAGATACCCGGGTAGTCCCAGCTGTAAACTATGCAAACTCAGTGATGCATTGGCTTGATGCCAATGCAGTGCTGCAGGG
AAGCCGTTAAGTTTGCCGCCTGGGAAGTACGTACGCAAGTATGAAACTTAAAGGAATTGGCGGGGGAGCACCACAAGGGG
TGAAGCCTGCGGTTCAATTGGAGTCAACGCCAGAAATCTTACCCGGAGAGACAGCAGAATGAAGGTCAAGCTGAAGACTT
TACCAGACAAGCTGAGAGGTGGTGCATGGCCGTCGCCAGCTCGTGCCGTGAGATGTCCTGTTAAGTCAGGTAACGAGCGA
GATCCCTGCCTCTAGTTGCCACCACTACTCTCAGGAGTAGTGGGGCGAATTAGCGGGACCGCCGTAGTTAATACGGAGGA
AGGAAGGGGCCACGGCAGGTCAGTATGCCCCGAAACTCTGGGGCCACACGCGGGCTGCAATGGTAACGACAATGTGTTCC
GAATCCGAAAGGAGGAGGTAATCCTCAAACGTTACCACAGTTATGACTGAGGGCTGCAACTCGCCCTCACGAATATGGAA
TCCCTAGTAACTGCGTGTCATTATCGCGCGGTGAATACGTCCCTGCTCCTTGCACACACCGCCCGTCGTTTCATTGAAGT
TTGCTTTTAGCGAGGTGACGTCTAATTGGCGTTATCGAACTTGAGGTAAGTGACAAGGGAAAAGTCGTAACAAGGTGACC
GTAGGGGAACCTGCGGTCGGATCACCTCCT
>JACERO010000061.1:5969-7438
AGGAGGTGATCCGACCGCAGGTTCCCCTACGGTCACCTTGTTACGACTTTTCCCTTGTCACGAACCTCAAGTTCGATAAC
GCCAATCAGACGTCACCTCACTAAAAGCTCACTTCAATGAAACGACGGGCGGTGTGTGCAAGGAGCAGGGACGTATTCAC
CGCGCGATAATGACACGCAGTTACTAGGGATTCCATATTCGTGAGGGCGAGTTGCAGCCCTCAGTCATAACTGTGGTAAC
GTTTGAGGATTACCTCTTCCTTTCGGGTTCGAAACACATTGTCGTTACCATTGCAGCCCGCGTGTGGCCCCAGAGTTTCG
GGGCATACTGACCTGCCGTGGCCCCTTCCTTCCTCCGCATTAACTGCGGCGGTCCCGCTAATTCGCCCCACTACTCCTGA
GAGTAATGGTGGCAACTAGAGGCAGGGATCTCGCTCGTTACCTGACTTAACAGGACATCTCACGGCACGAGCTGGCGACG
GCCATGCACCACCTCTCAGCTTGTCTGGTAAAGTCTTCAGCTTGACCTTCATTCTGCTGTCTCTCCGGGTAAGATTTCTG
GCGTTGACTCCAATTGAACCGCAGGCTTCACCCCTTGTGGTGCTCCCCCGCCAATTCCTTTAAGTTTCATACTTGCGTAC
GTACTTCCCAGGCGGCAAACTTAACGGCTTCCCTGCAACACTGCACTGGCCATAAGCCAGTGCATCACTGAGTTTGCATA
GTTTACAGCTGGGACTACCCGGGTATCTAATCCGGTTTGCTCCCCCAGCTTTCATCCCTCACCGTCGGACGTGTTCTGGT
AGACCGCCTTCGCCACAGGTGGTCATCGAGAGATCAAAGCATTTTACCACTTCCTCCCGAGTACCGTCTACCTCTCCCGC
TCCCTAGCTCTGCAGTATTCCCAGCAGCCTGTACGTTAAGCGTACAGATTTAACCGAAAACTTACAGAGCCGGCTACGGA
TGCTTTAGGCCCAATAATCATCCTGACCACTTGAGGTGCTGGTTTTACCGCGGCGGCTGACACCAGAACTTGCCCACCCC
TTATTCAACAGTGTTTTTAGGACTGTCAAAAGGTTCCTTTAGCAGAAACCACTCGGATTAACCTTGTCGTGCTTTCGCAC
ATTGCAAAGTTTTCTCGCCTGCTGCGCCCCATAGGGCCTGGGTCCGTGTCTCAGTACCCATCTCCGGGCCACTCCTCTCA
GAGCCCGTACCTGTAATAGTCTTGGTGGGCCATTACCTCACCAACAAACTGATAGGCCGCAGTCCCATCCTATGGCAATA
AATCATTTGGAACATAAACCATTCCAGGCATAATGTTCTATCGGGTATTATACTCAGTTTCCCGAGGTTATCCCCGTCCA
TAGGGTAGGTTGACTACGCGTTACTGAGCCGTCTGCCCTGTATTGCTACAATGACTCGCATGGCTTAGTATCAATCCGAT
AGCAGTCAGGTCCGGCAGGATCAACCGGAT
>LDXL01000006.1:3443-4912
AGGAGGTGATCCGACCGCAGGTTCCCCTACGGTCACCTTGTTACGACTTTTCCCTTGTTGCTTACCTCAAGTTCGATGAC
GCCAATGAGACATCACCTCGCTAAAAGCAAACTTCAATGAAACGACGGGCGGTGTGTGCAAGGAGCAGGGACGTATTCAC
CGCGCGATAGTGACGCGCAATTACTAGGGATTCCATATTCATGAGGGCGAGTTGCAGCCCTCAATCATAACTGTGGTAGT
GTTTGAGGATTACCTCCGCCTTTCGGGTTCGGAACCCATTGTCACTACCATTGCAGCCCGCGTGTGGCCCCAAAGTTTCA
GGGCATACTGACCTGCCGTGGCCCCCTCCTTCCTCCGCATTAACTGCGGCGGTCCCGCTAATTCGCCCCACTACTCCTGA
GAGTAATGGTGGCAACTAGAGGCAGGGATCTCGCTCGTTACCTGACTTAACAGGACATCTCACGGCACGAGCTGGCGACG
GCCATGCACCACTTCTCAGCTTGTCTGGTAAAGTCTCCAGCTTGACCTTCATTCTGCTGTCTCTTCGGGTAAGATTTCTG
GCGTTGACTCCAATTGAACCGCAGGCTTCACCCCTTGTGGTGCTCCCCCGCCAATTCCTTTAAGTTTCATACTTGCGTAC
GTACTTCCCAGGCGGCAAACTTAACGGCTTCCCTGCGGCACTGCACTGGCCATAAGCCAGTGCATCACCGAGTCTGCATC
GTTTACAGCTGGGACTACCCGGGTATCTAATCCGGTTTGCTCCCCCAGCTTTCATCCCTCACCGTCGAACGTGTTCTGGT
AGACCGCCTTCGCCACAGGTGGTCATCAAGAGATCAAAGGATTTTACCCCTTCCTCCCGAGTACCGTCTACCTCTCCCAC
TCCCTAGTTCTGCAGTATTTCCGGCAGCCCATTAGTTGAGCTAGTGGATTTAACCGGAAACTTACAGAACCGGCTACGGA
TGCTTTAGGCCCAATAATCCTCCTGACCACTTGAGGTGCTGGTTTTACCGCGGCGGCTGACACCAGAACTTGCCCACCCC
TTATTCATCAGTGGTTTTAGAACTAACAAAAGATTCCTTTAGCAGGAAACACTCGGATTAACCTTGTCGTGCTTGCGCAC
ATTGCAAAGGTTTCTCGCCTGCTGCGCCCCATAGGGCCTGGGTCCGTGTCTCAGTACCCATCTCCGGGCTTCTCCTCTCA
GAGCCCGTACCTGTAATAGCCTTGGTGGGCCATTACCTCACCAACAAGCTGATAGGCCGCAGTCCCATCCTATGGCGACG
AATCATTTGGACCATAAACCGTTCCAGGATTAATGATCTATCGCGGATTATTCTCAGTTTCCCGAGGTTATCCACGTCCA
TAGGGTAGATTGACTACGTGTTACTGAGCCGTATGCCTTGTATTGCTACAATGACTCACATGGCTTAGTACCAATCCGAT
AGCAGTCAGGTCCGGCAGGATCAACCGGAT
>LFEW01000007.1:1-893
ACCGCAGGCTTCACCCCTTGTGGTGCTCCCCCGCCAATTCCTTTAAGTTTCATACTTGCGTACGTACTTCCCAGGCGGCA
AACTTAACGGCTTCCCTGCAGCACTGCATTGGCCACAAGCCAATGCATCACTGAGTTTGCATAGTTTACAGCTGGGACTA
CCCGGGTATCTAATCCGGTTTGCTCCCCCAGCTTTCATCCCTCACCGTCGGACGTGTTCTGGTAGACCGCCTTCGCCACA
GGTGGTCATCAATAGATCAAAGGATTTTACCCCTTCCTACCGAGTACCGTCTACCTCTCCCACTCCCTAGCTATGCAGTA
TTCCCGGCAGCCTGTACGTTAAGCGTACAGATTTAACCGAGGACTTACAGAGCCGGCTACGGATGCTTTAGGCCCAATAA
TCATCCTGACCACTTGAGGTGCTGGTTTTACCGCGGCGGCTGACACCAGAACTTGCCCACCCCTTATTCGTTAGTGTTTC
TAGGACTAACAAAAGATTTCTTTAGCAGAAATCACTCGGATTAACCTTGTCGTGCTTTCGCACATTGCAAAGTTTTCTCG
CCTGCTGCGCCCCATAGGGCCTGGGTCCGTGTCTCAGTACCCATCTCCGGGCTACTCCTCTCAGAGCCCGTACCTGTAAT
AGTCTTGGTGGGCCATTACCTCACCAACAAACTGATAGGCCGCAGTCCCATCCTACGGCGATAAATCATTTGGAACATAA
ACCATTCCAGGCATAATGTTCTATCGGATATTATTCTCAGTTTCCCGAGGTTATTTCCGTCCATAGGGTAGGTTGACTAC
GCGTTACTGAGCCGTATGCCTTGTATTGCTACAATGACTCGCATGGCTTAGTATCAATCCGATAGCAGTCAGGTCCGGCA
GGATCAACCGGAT
>LFEZ01000019.1:51337-51849
ATCCGTTTGATCCTGACGGACCTGACTGCTATCAGATTGATACTAAGCCATGTTAGTCGTTGTAGTAATACAAGGCAGAC
GGCTCAGTAACACGTAGTCAACCTAACTTATGGACGGAGATAACCTCGGGAAACTGAGAATAATACCCGATAGGTCATTA
TGCCTGGAATGGTTTATGACTCAAATAATTTATTGCCATAGGATGGGACTGCGGGCTATCAGCTTGTTGGTGAGGTAATG
GCCCACCAAGGCTATTACAGCTACGGGCTCTGAGAGGAGTAGCCCGGAGATGGGTACTGAGACAAGGACCCAGGCCCTAT
GGGGCGCAGCAGGCGAGAAAACTTTGCAATGCGCGAAAGCTCGACAAGGTTAATCTGAGTGGTTCCTGCTAAAGGAACCT
TTTGTTAGTCGTAGAACCACTATTGAATAAGGGGTGGGCAAGTTCTGGTGTCAGCCGCCGCGGTAAAACCAGCACCTCAA
GTGGTCAGGATGATTATTGGGCCTAAAGCATCC
>LFLC01000014.1:6883-8352
ATCCGGTTGATCCTGCCGGACCTGACTGCTATCGGATTGATACTAAGCCATGCGAGTCATTGCAGCAATGCAAGGCAGAC
GGCTCAGTAACGCGTAGTCAACCTAACCTATGGACGGGAATAACCTCGGGAAACTGAGAATAATGCCCGATAGAACACTA
TACCTGGAATGGTTTGTGTTCCAAATGATTTATCGCCATAGGATGGGACTGCGGCCTATCAGTTTGTTGGTGAGGTAATG
GCCCACCAAGACTATTACAGGTACGGGCTCTGAGAGGAGTAGCCCGGAGATGGGTACTGAGACACGGACCCAGGCCCTAT
GGGGCGCAGCAGGCGAGAAAACTTTGCAATGTGCGAAAGCACGACAAGGTTAATCCGAGTGGTTTCTGCTAAAGGAACCT
TTTGTTAGTCCTAGAACCACTAACGAATAAGGGGTGGGCAAGTTCTGGTGTCAGCCGCCGCGGTAAAACCAGCACCTCAA
GTGGTCAGGATGATTATTGGGCCTAAAGCATCCGTAGCCGGCTCTGTAAGTTTTCGGTTAAATCTGTACGCTCAACGTAC
AGGCTGCCGGGAATACTGCAGAGCTAGGGAGTGGGAGAGGTAGACGGTACTCGGGAGGAAGTGGTAAAATGCTTTGATCT
CTCGATGACCACCTGTGGCGAAGGCGGTCTACCAGAACACGTCCGACGGTGAGGGATGAAAGCTGGGGGAGCAAACCGGA
TTAGATACCCGGGTAGTCCCAGCTGTAAACTATGCAAACTAAGTGATGCATTGGCTTGTGGCCAATGCAGTATTTCAGGG
AAGCCGTTAAGTTTGCCGCCTGGGAAGTACGTACGCAAGTATGAAACTTAAAGGAATTGGCGGGGGAGCACCACAAGGGG
TGAAGCCTGCGGTTCAATTGGAGTCAACGCCAGAAATCTTACCCGGAGAGACAGCAGAATGAAGGTCAAGCTGAAGACTT
TACCAGACAAGCTGAGAGGTGGTGCATGGCCGTCGCCAGCTCGTGCCGTGAGATGTCCTGTTAAGTCAGGTAACGAGCGA
GATCCCTGCCTCTAGTTGCCACCATTACTCTCAGGAGTAGTGGGGCGAATTAGCGGGACCGCCGCAGTTAATGCGGAGGA
AGGAAGGGGCCACGGCAGGTCAGTATGCCCCGAAACTCTGGGGCCACACGCGGGCTGCAATGGTAATGACAATGGGTTCC
GAATCCGAAAGGAGGAGGTAATCCCCAAACATTACCACAGTTATGACTGAGGGCTGCAACTCGCCCTCACGAATATGGAA
TCCCTAGTAACTGCGTGTCATTATCGCGCGGTGAATACGTCCCTGCTCCTTGCACACACCGCCCGTCGTTTCATTGAAGT
GAGCTTTTAGCGATGTGACGTCTAATTGGCGTTATTGAACTTGAGGTTCGTGACAAGGGAAAAGTCGTAACAAGGTGACC
GTAGGGGAACCTGCGGTCGGATCACCTCCT
>MNFA01000040.1:1400-2867
CTCCGGTTGATCCTGCCGGACCCGACTGCTATCAGAGTGGGACTAAGCCATGCGAGTCAACGCCGCAAGGCGTGGCACAC
GGCTCAGTAACACGTAGTCAACATGCCCAGGGGACGTGGATAACCTCGGGAAACTGAGGATAAACCGCGATAGGCCAAGG
TTTCTGGAATGGACACTGGCTGAAACCTATACGGCCCCTGGATTGGACTGCGGCCGATCAGGCTGTTGGTGAGGTAATGG
CCCACCAAACCTGTAACCGGTACGGGCTTTGAGAGAAGGAGCCCGGAGATGGGCACTGAGACAAGGGCCCAGGCCCTATG
GGGCGCAGCAGGCGCGAAAATTCTGCAATAGGCGAAAGCTTGACAGAGTTACTCTGAGTGATGCCCGCTAAGGGCATCTT
TTGGCACCTCTAAAAATGGTGTAGAATAAGGGGTGGGCAAGTCTGGTGTCAGCCGCCGCGGTAATACCAGCACCCCGAGT
GGTCGGGACGATTATTGGGCCTAAAGCATCCGTAGCTTGTTCTGCAAGTCCTCCGTTAAATCCACCTGCTCAACAGATGG
GCTGCGGAGGATACTACAGGGCTAGGAGGCGGGAGAGGCAAGCGGTACTCAGTGGGTAGGGGTAAAATCCTCTGATCCAC
TGAAGACCACCAGTGGCGAAGGCGGCTTGCCAGAACGCGCTCGACGGTGAGGGATGAAAGCTGGGGGAGCAAACCGGATT
AGATACCCGGGTAGTCCCAGCTGTAAACGATGCAGACTCGGTGATGGGTTGGCTTTGCGCCAACCCAGTGCCGCAGGGAA
GCCGTTAAGTCTGCCGCCTGGGGAGTACGGTCGCAAGACTGAAACTTAAAGGAATTGGCGGGGGAGCACCACAAGGGGTG
AAGCCTGCGGTTCAATTGGAGTCAACGCCGGGAATCTTACCGGGGGCGACAGCAGAGTGAAGGTCAAGCTGAAGACTTTA
CCAGACAAGCTGAGAGGAGGTGCATGGCCGTCGCCAGCTCGTGCCGTGAGGTGTCCTGTTAAGTCAGGTAACGAGCAAGA
TCCCTGCCACTAGTTGCTACCACCGTTCTCAGGAACGGAGGGGCTAATTAGTGGGACCGCCGCTGTTAAAGCGGAGGAAG
GAGGGGGCTACGGCAGGTCAGTATGCCCCGAAACCCTCGGGCCACACGCGGGCTGCAATGGTAAGGACAACGGGTTCCGA
TCCCGAAAGGGGGAGGCAATCCCCAAACCTTACCTCAGTTATGATTGAGGGCTGAAACTCGCCCTCATGAATATGGAATC
CCTAGTAACCGCGTGTCATCATCGCGCGGTGAATACGTCCCTGCTCCTTGCACACACCGCCCGTCGCTTCACCGAAGCTG
GTTCTTGGCGAGGTGGCGCCTAATTGGCGCTATCGAACCTGGGGTCAGCAACGGGGGAGAAGTCGTAACAAGGTAGTCGT
AGGGGAACCTGCGGCTGGATCACCTCCT
>NSIR01000001.1:228456-229610
ATCCGGTTGATCCTGCCGGACCTGACTGCTATCGGATTGATACTAAGCCATGCGAGTCATTGTAGCAATACAAGGCAGAC
GGCTCAGTAACGCGTAGTCAATCTACCCTATGGACGGGAATAACCTCGGGAAACTGAGAATAATGCCCGATAGAACATTA
TGCCTGGAATGGTTTATGTTTCAAATGATTTATCGCCATAGGATGGGACTGCGGCCTATCAGTTTGTTGGTGAGGTAATG
GCCCACCAAGACTATTACAGGTACGGGCTCTGAGAGGAGTAGCCCGGAGATGGGTACTGAGACACGGACCCAGGCCCTAT
GGGGCGCAGCAGGCGAGAAAACTTTGCAATGTGCGAAAGCACGACAAGGTTAATCCGAGTGGTTTCTGCTAAAGAAACCT
TTTGTCAGTCCTAGAAACACTAACGAATAAGGGGTGGGCAAGTTCTGGTGTCAGCCGCCGCGGTAAAACCAGCACCTCAA
GTGGTCAGGATGATTATTGGGCCTAAAGCATCCGTAGCCGGCTTTGTAAGTCCTCGGTTAAATCTGTACGCTTAACGTAC
AGGCTGCCGGGAATACTGCATAGCTAGGGAGTGGGAGAGGTAGACGGTACTCGGTAGGAAGGGGTAAAATCCTTTGATCT
ATTGATGACCACCTGTGGCGAAGGCGGTCTACCAGAACACGTCCGACGGTGAGGGATGAAAGCTGGGGGAGCAAACCGGA
TTAGATACCCGGGTAGTCCCAGCTGTAAACTATGCAAACTCAGTGATGCATTGGCTTGTGGCCAATGCAGTGCTGCAGGG
AAGCCGTTAAGTTTGCCGCCTGGGAAGTACGTACGCAAGTATGAAACTTAAAGGAATTGGCGGGGGAGCACCACAAGGGG
TGAAGCCTGCGGTTCAATTGGAGTCAACGCCAGAAATCTTACCCGGAGAGACAGCAGAATGAAGGTCAAGCTGAAGACTT
TACCAGACAAGCTGAGAGGTGGTGCATGGCCGTCGCCAGCTCGTGCCGTGAGATGTCCTGTTAAGTCAGGTAACGAGCGA
GATCCCTGCCTCTAGTTGCCACCATTACTCTCAGGAGTAGTGGGGCGAATTAGCGGGACCGCCGCAGTTAATGCGGAGGA
AGGAAGGGGCCACGGCAGGTCAGTATGCCCCGAAA
>NSIS01000012.1:110486-111539
ATCCGGTTGATCCTGCCGGACCTGACTGCTATCGGATTGATACTAAGCCATGCGAGTCATTGTAGCAATACAAGGCATAC
GGCTCAGTAACGCGTAGTCAACCTACCCTATGGACGGAAATAACCTCGGGAAACTGAGAATAATATCCGATAGAACATTA
TGCCTGGAATGGTTTATGTTCCAAATGATTTATCGCCGTAGGATGGGACTGCGGCCTATCAGTTTGTTGGTGAGGTAATG
GCCCACCAAGACTATTACAGGTACGGGCTCTGAGAGGAGTAGCCCGGAGATGGGTACTGAGACACGGACCCAGGCCCTAT
GGGGCGCAGCAGGCGAGAAAACTTTGCAATGTGCGAAAGCACGACAAGGTTAATCCGAGTGATTTCTGCTAAAGAAATCT
TTTGTTAGTCCTAGAAACACTAACGAATAAGGGGTGGGCAAGTTCTGGTGTCAGCCGCCGCGGTAAAACCAGCACCTCAA
GTGGTCAGGATGATTATTGGGCCTAAAGCATCCGTAGCCGGCTTTGTAAGTCCTCGGTTAAATCTGTACGCTTAACGTAC
AGGCTGCCGGGAATACTGCATAGCTAGGGAGTGGGAGAGGTAGACGGTACTCGGTAGGAAGGGGTAAAATCCTTTGATCT
ATTGATGACCACCTGTGGCGAAGGCGGTCTACCAGAACACGTCCGACGGTGAGGGATGAAAGCTGGGGGAGCAAACCGGA
TTAGATACCCGGGTAGTCCCAGCTGTAAACTATGCAAACTCAGTGATGCATTGGCTTGTGGCCAATGCAGTGCTGCAGGG
AAGCCGTTAAGTTTGCCGCCTGGGAAGTACGTACGCAAGTATGAAACTTAAAGGAATTGGCGGGGGAGCACCACAAGGGG
TGAAGCCTGCGGTTCAATTGGAGTCAACGCCAGAAATCTTACCCGGAGAGACAGCAGAATGAAGGTCAAGCTGAAGACTT
TACCAGACAAGCTGAGAGGTGGTGCATGGCCGTCGCCAGCTCGTGCCGTGAGATGTCCTGTTAAGTCAGGTAACGAGCGA
GATCCCTGCCTCTA
>NVWC01000001.1:182917-184386
AGGAGGTGATCCGACCGCAGGTTCCCCTACGGTCACCTTGTTACGACTTTTCCCTTGTCACGAACCTCAAGTTCRATAAC
GCCAATKAGACGTCACMTCGCTAAAAGCTCACTTCAATGAAACGACGGGCGGTGTGTGCAAGGAGCAGGGACGTATTCAC
CGCGCGATAATGACACGCAGTTACTAGGGATTCCATATTCGTGAGGGCGAGTTGCAGCCCTCAGTCATAACTGTGGTAAT
GTTTGGGGATTACCTCCTCCTTTCGGATTTGGAACCCATTGTCATTACCATTGCAGCCCGCGTGTGGCCCCAGAGTTTCG
GGGCATACTGACCTGCCGTGGCCCCTTCCTTCCTCCGCATTAACTGCGGCGGTCCCGCTAATTCGCCCCACTACTCCTGA
GAGTAATGGTGGCAACTAGAGGCAGGGATCTCGCTCGTTACCTGACTTAACAGGACATCTCACGGCACGAGCTGGCGACG
GCCATGCACCACCTCTCAGCTTGTCTGGTAAAGTCTTCAGCTTGACCTTCATTCTGCTGTCTCTCCGGGTAAGATTTCTG
GCGTTGACTCCAATTGAACCGCAGGCTTCACCCCTTGTGGTGCTCCCCCGCCAATTCCTTTAAGTTTCATACTTGCGTAC
GTACTTCCCAGGCGGCAAACTTAACGGCTTCCCTGAAATACTGCATTGGCCACAAGCCAATGCATCACTTAGTTTGCATA
GTTTACAGCTGGGACTACCCGGGTATCTAATCCGGTTTGCTCCCCCAGCTTTCATCCCTCACCGTCGGACGTGTTCTGGT
AGACCGCCTTCGCCACAGGTGGTCATCGAGAGATCAAAGCATTTTACCACTTCCTCCCGAGTACCGTCTACCTCTCCCAC
TCCCTAGCTMTGCAGTATTCCCGGCAGCCTGTACGTTGAGCGTACAGATTTAACCGAAAACTTACAGAGCCGGCTACGGA
TGCTTTAGGCCCAATAATCATCCTGACCACTTGAGGTGCTGGTTTTACCGCGGCGGCTGACACCAGAACTTGCCCACCCC
TTATTCGTTAGTGTTTCTAGGACTAACAAAAGGTTCCTTTAGCAGAAACCACTCGGATTAACCTTGTCGTGCTTTCGCAC
ATTGCAAAGTTTTCTCGCCTGCTGCGCCCCATAGGGCCTGGGTCCGTGTCTCAGTACCCATCTCCGGGCTACTCCTCTCA
GAGCCCGTACCTGTAATAGTCTTGGTGGGCCATTACCTCACCAACAAACTGATAGGCCGCAGTCCCATCCTAYGGCGATA
AATCATTTGGAACACAAACCATTCCAGRTATAGTGTTCTATCGGGCATTATWCTCAGTTTCCCGAGGTTATTCCCGTCCA
TAGGTTAGGTTGACTACGCGTTACTGAGCCGTCTGCCTTGCATTACTGCAATGACTCGCATGGCTTAGTATCAATCCGAT
AGCAGTCAGGTCCGGCAGGATCAACCGGAT
>PAQJ01000007.1:7-421
TTAGAACTTGCAAAAGATTTCTTTAGCAGAAATCACTCGGACTAACCTTGTCGTGCTTTCGCACATTGCAAAGTTTTCTC
GCCTGCTGCGCCCCATAGGGCCTGGGTCCGTGTCTCAGTACCCATCTCCGGGCTTCTCCTCTCAGAGCCCGTACCTGTAA
TCGCCTTGGTGGGCCATTACCCCACCAACAAGCTGATAGGCCGCAGTCCCATCCTATGGCGAACGAATCATTTCAACCAT
AAACCATTCCAGGCATTATGATCTATCGAGTATTATGCTCAGTTTCCCGAGATTATCCTCGTCCATAGGGTAGGTTGACT
ACGTGTTACTGAGCCGTATGCCTTGTATTACTACAAAAACTCGCATGGCTTAGTATTAATCCGATAGCAGTCAGGTCCGG
CAGGATCAACCGGAT
>PBZV01000028.1:57948-58463
ATCCGGTTGATCCTGCCGGACCTGACTGCTATCGGATTGATACTAAGCCATGCGAGTCATTGTAGCAATACAAGGCAGAC
GGCTCAGTAACGCGTAGTCAACCTAACCTATGGACGGGAATAACCTCGGGAAACTGAGAATAATGCCCGATAGAACACTA
TACCTGGAATGGTTTGTGTTCCAAATGATTTATCGCCGTAGGATGGGACTGCGGCCTATCAGTTTGTTGGTGAGGTAATG
GCCCACCAAGACTATTACAGGTACGGGCTCTGAGAGGAGTAGCCCGGAGATGGGTACTGAGACACGGACCCAGGCCCTAT
GGGGCGCAGCAGGCGAGAAAACTTTGCAATGTGCGAAAGCACGACAAGGTTAATCCGAGTGGTTTCTGCTAAAGGAACCT
TTTGTTAGTCCTAGAAACACTAACGAATAAGGGGTGGGCAAGTTCTGGTGTCAGCCGCCGCGGTAAAACCAGCACCTCAA
GTGGTCAGGATGATTATTGGGCCTAAAGCATCCGTA
>PFTD01000139.1:3013-4482
ATCCGGTTGATCCTGCCGGACCTGACTGCTATCGGATTGATACTAAGCCATGCGAGTCATTGTAGCAATACAAGGCAGAC
GGCTCAGTAACGCGTAGTCAACCTAACCTATGGACGGGAATAACCTCGGGAAACTGAGAATAATGCCCGATAGAACATTA
TACCTGGAATGGTTTATGTTCCAAATGATTTATCGCCGTAGGATGGGACTGCGGCCTATCAGTTTGTTGGTGAGGTAATG
GCCCACCAAGACTATTACAGGTACGGGCTCTGAGAGGAGTAGCCCGGAGATGGGTACTGAGACACGGACCCAGGCCCTAT
GGGGCGCAGCAGGCGAGAAAACTTTGCAATGTGCGAAAGCACGACAAGGTTAATCCGAGTGGTTTGTGCTAAACGAACCT
TTTGTTAGTCCTAGAAACACTAACGAATAAGGGGTGGGCAAGTTCTGGTGTCAGCCGCCGCGGTAAAACCAGCACCTCAA
GTGGTCAGGATGATTATTGGGCCTAAAGCATCCGTAGCCGGCTCTGTAAGTTTTCGGTTAAATCTGTACGCTCAACGTAC
AGGCTGCCGGGAATACTGCATAGCTAGGAAGTGGGAGAGGTAGACGGTACTCGGTAGGAAGGGGTAAAATCCTTTGATCT
ATTGATGACCACCTGTGGCGAAGGCGGTCTACCAGAACACGTTCGACGGTGAGGGATGAAAGCTGGGGGAGCAAACCGGA
TTAGATACCCGGGTAGTCCCAGCTGTAAACTATGCAAACTCAGTGATGCATTGGCTTGTGGCCAATGCAGTGCTGCAGGG
AAGCCGTTAAGTTTGCCGCCTGGGAAGTACGTACGCAAGTATGAAACTTAAAGGAATTGGCGGGGGAGCACCACAAGGGG
TGAAGCCTGCGGTTCAATTGGAGTCAACGCCAGAAATCTTACCCGGAGAGACAGCAGAATGAAGGTCAAGCTGAAGACTT
TACCAGACAAGCTGAGAGGTGGTGCATGGCCGTCGCCAGCTCGTGCCGTGAGATGTCCTGTTAAGTCAGGTAACGAGCGA
GATCCCTGCCTCTAGTTGCCACCATTACTCTCAGGAGTAGTGGGGCGAATTAGCGGGACCGCCGCAGTTAATGCGGAGGA
AGGAAGGGGCCACGGCAGGTCAGTATGCCCCGAAACTCTGGGGCCACACGCGGGCTGCAATGGTAGTGACAATTGGTTCC
GAATCCGAAAGGAGGAGGTAATCCCTAAACGCTACCACAGTTATGACTGAGGGCTGCAACTCGCCCTCACGAATATGGAA
TCCCTAGTAACTGCGTGTCATTATCGCGCGGTGAATACGTCCCTGCTCCTTGCACACACCGCCCGTCGTTTCATTGAAGT
TTGCTTTTAGCGAGGTGACGTCTGATTGGCGTTATCGAACTTGAGGTAAGTGACAAGGGAAAAGTCGTAACAAGGTGACC
GTAGGGGAACCTGCGGTCGGATCACCTCCT
>QCWB01000030.1:11003-11931
CTCCGGTTGATCCTGCCGGACCCGACTGCTATCAGAGTGGGACTAAGCCATGCGAGTTAACACAGCAATGTGTAGCATAC
GGCTCAGTAACACGTAGTCAACATGCCCAGTGGACGTGGATAACCTCGGGAAACTGAGGATAAACCGCGATAGGCCAAGA
TTTCTGGAATGGATTTTGGCTGAAACCTACATGGCCGCTGGATTGGACTACGGCCGATCAGGCTGTTGGTGAGGTAATGG
CCCACCAAACCTGTAACCGGTACGGGCTTTGAGAGAAGGAGCCCGGAGATGGGCACTGAGACAAGGGCCCAGGCCCTATG
GGGCGCAGCAGGCGCGAAACCTCTGCAATAGGCGAAAGCTTGACAGGGTTACTCTGAGTGGTGATCGCTAAGATCATCTT
TTGGCACCTCTAAAAATGGTGTAGAATAAGGGGTGGGCAAGTCTGGTGTCAGCCGCCGCGGTAATACCAGCACCCCGAGT
GGTCGGGACGATTATTGGGCCTAAAGCATCCGTAGCCGGTTCTGCAAGTCTTCCGTTAAATCCACCTGCTCAACAGATGG
GCTGCGGAGGATACTACAGGGCTAGGAGGCGGGAGAGGCAAGCGGTACTCAGTGGGTAGGGGTAAAATCCTCTGATCCAC
TGAAGACCACCAGTGGCGAAGGCGGCTTGCCAGAACGCGCTCGACGGTGAGGGATGAAAGCTGGGGGAGCAAACCGGATT
AGATACCCGGGTAGTCCCAGCTGTAAACGATGCAGACTCGGTGATGGGTTGGCTTTGTGCCAACCCAGTGCCGCAGGGAA
GCCGTTAAGTCTGCCGCCTGGGGAGTACGGTCGCAAGACTGAAACTTAAAGGAATTGGCGGGGGAGCACCACAAGGGGTG
AAGCCTGCGGTTCAATTGGAGTCAACGCCGGAAATCTTACCGAGGGCGA
>QCWC01000094.1:1-748
GTTTACAGCTGGGACTACCCGGGTATCTAATCCGGTTTGCTCCCCCAGCTTTCATCCCTCACCGTCGAGCGCGTTCTGGC
AAGCCGCCTTCGCCACTGGTGGTCTTCAATGGATCAACGGATTTTACCCCTACCCATCGAGTACCGCTTGCCTCTCCCGC
CTCCTAGCTCTATAGTATCTTCCGCAGCCCATCTGTTAAGCAGGTGGATTTAACGGAAGACTTGTAGAACCGGCTACGGA
TGCTTTAGGCCCAATAAACGTCCCGACCACTCGGGGTGCTGGTATTACCGCGGCGGCTGACACCAGACTTGCCCACCCCT
TATTCTGCACCATTTTTAGAGGTGCCAAAAGATCTCCTTAACGGAAATCACTCAGAGTAACCCTGTCAAGCTTTCGCCTA
TTGCAGAGGTTTCGCGCCTGCTGCGCCCCATAGGGCCTGGGCCCTTGTCTCAGTGCCCATCTCCGGGCTCCTCCTCTCAG
AGCCCGTACCGGTTACAGGTTTGGTGGGCCATTACCTCACCAACAGCCTGATCGGCCGCAGTCCAATCCAGGGGCCATAT
AGGTTTAAGTCATTACCCATTCCAGAAGTGATGACCTATCGCGGTTTATCCTCAGTTTCCCGAGGTTATCCACGTCCCCT
GGGCATGTTGACTACGTGTTACTGAGCCGTATGCCACATATTGCTATGTCGACTCGCATGGCTTAGTCCCACTCTGATAG
CAGTCGGGTCCGGCAGGATCAACCGGAG
>QCWD01000097.1:6579-7935
CTCCGGTTGATCCTGCCGGACCCGACTGCTATCAGAGTGGGATTAAGCCATGCGAGTCAACGTAGCAATACGTGGCATAC
GGCTCAGTAACACGTAGTCAACATACCTAGGAGACGTGGATAACCTCGGGAAACTGAGGATAAACCGCGATAAGTCATAT
TTTCTGGAATGATTTATGGCTGAAATCTATAAGGCTCTTGGATTGGACTGCGGCCGATCAGGCTGTTGGTGAGGTAATGG
CCCACCAAACCTGTAACCGGTACGGGCTCTGAGAGGAGAAGCCCGGAGATGGGCACTGAGAAAAGGGCCCAGGCCCTATG
GGGCGCAGCAGGCGCGAAACCTCTGCAATAGGCGAAAGCTTGACAGGGTTACTCTGAGTGGTTTCCGCAAAGGAAATCTT
TTGGCACCTCTAAAAATGGTGCAGAATAAGGGGTGGGCAAGTCTGGTGTCAGCCGCCGCGGTAATACCAGCACCCCGAGT
GGTCGGGACGATTATTGGGCCTAAAGCATCCGTAGCCGGTTCTGCAAGTCTCCCGTTAAATCCACCTGCTTAACAGATGG
GCTGCGGGAGATACTACAGAGCTAGGAGGCGGGAGAGGCAAGCGGTACTCAGTGGGTAGGGGTAAAATCCGTTGATCCAT
TGAAGACCACCAGTGGCGAAGGCGGCTTGCCAGAACGCGCTCGACGGTGAGGGATGAAAGCTGGGGGAGCAAACCGGATT
AGATACCCGGGTAGTCCCAGCTGTAAACGATGCAGACTCGGTGATGAATAGACTTAGTGTTTATTCAGTGCCGCAGGGAA
GCCGTTAAGTCTGCCGCCTGGGGAGTACGGTCGCAAGACTGAAACTTAAAGGAATTGGCGGGGGAGCACCACAAGGGGTG
AAGCCTGCGGTTCAATTGGAGTCAACGCCGGAAATCTTACCGAGGGCGAGCTAAAGACATTACCAGACAAGCTGAGAGGA
GGTGCATGGCCGTCGCCAGCTCGTGCCGTGAGGTGTCCTGTTAAGTCAGGTAACGAGCGAGATCCCTGCTTCTAGTTGCT
ACTTTTGTTCTTCGGAGTGGAAGGGCTAATTAGAAGGACCGCCGTCGCTAAGACGGAGGAAGGAGGGGGCCACGGCAGGT
CAGTATGCCCCGAAACCCTCGGGCCACACGCGGGCTGCAATGGTAAGGACAATGAGTTCCGATTCCGAAAGGAGGAGGCA
ATCTCCAAACCTTACCTCAGTTATGATTGAGGGCTGAAACTCGCCCTCATGAATATGGAATCCCTAGTAACCGCGTGTCA
CTATCGCGCGGTGAATACGTCCCTGCTCCTTGCACACACCGCCCGTCGCTTCATCGAAGTTGGTTCTTGGCGAGGTG
>QHBN01000145.1:18501-19967
TCCGGTTGATCCTGCCGGACCCGACTGCTATCAGAGTGGGATTAAGCCATGCGAGTCGACGTAGCAATGCGTGGCGAACG
GCTCAGTAACACGTAGTCAACATGCCCAGGGGACGTGGATAATCTCGGGAAACTGAGAATAAACCACGATAGGTCACGAT
TCCTGGAATGGATCATGGCTTAAATCTACATGGCCCCTGGATTGGACTGCGGCCGATCAGGCTGTTGGTGAGGTAATGGC
CCACCAAACCTATAACCGGTACGGGCTCTGAGAGGAGAAGCCCGGAGATGGGCACTGAGACAAGGGCCCAGGCCCTATGG
GGCGCAGCAGGCGCGAAACCTCTGCAATAGGCGAAAGCCTGACAGGGTTACTCTGAGTGATTTCCGCTAAGGGGATCTTT
TGGCACCTCTAAAAATGGTGCAGAATAAGGGGTGGGCAAGTCTGGTGTCAGCCGCCGCGGTAATACCAGCACCCCGAGTG
GTCGGGACGATTATTGGGCCTAAAGCATCCGTAGCCGGTTCTGCAAGTCTTCCGTTAAATCCAGCCGCTCAACGGATGGG
CCGCGGAGGATACTACAGGACTAGGAGGCGGGAGAGGCAAGCGGTACTCAGTGGGTAGGGGTAAAATCCTTTGATCCATT
GAAGACCACCAGTGGCGAAGGCGGCTTGCCAGAACGCGCTCGACGGTGAGGGATGAAAGCTGGGGGAGCAAACCGGATTA
GATACCCGGGTAGTCCCAGCTGTAAACGATGCAGACTCGGTGATGGGCTAGCCTTGTGCCAGCCCAGTGCCGCAGGGAAG
CCGTTAAGTCTGCCGCCTGGGGAGTACGGTCGCAAGACTGAAACTTAAAGGAATTGGCGGGGGAGCACCACAAGGGGTGA
AGCCTGCGGTTCAATTGGAGTCAACGCCGGGAATCTTACCGGGGGCGACAGCAGAGTGAAGGTCAAGCTGAAGACTTTAC
CAGACAAGCTGAGAGGAGGCGCATGGCCGTCGCCAGCTCGTGCCGTGAGGTGTCCTGTTAAGTCAGGTAACGAGCGAGAT
CCCTACCTCTAGTTGCTACTGCTATTCTCAGGAGTAGCAGAGCTAATTAGAGGGACCGCCGCCGCTGAGGCGGAGGAAGG
AGGGGGCTACGGCAGGTCAGTATGCCCCGAAACCCTCGGGCCACACGCGGGCTGCAATGGTAAGGACAATGGGTTCCTAT
TCCGAAAGGAGGAGGCAATCCCTAAACCTTACCTCAGTTATGATTGAGGGCTGAAACTCGCCCTCATGAATATGGAATCC
CTAGTAACCGCGTGTCATCATCGCGCGGTGAATACGTCCCTGCTCCTTGCACACACCGCCCGTCGCTTCATCGAAGTTGG
TTCTTGGCGAGGTTGTGTCTAATTGGCACTATCGAACCTGGGGTCAGCAACGAGGGAGAAGTCGTAACAAGGTGGCCGTA
GGGGAACCTGCGGCCGGATCACCTCCT
>QLTN01000004.1:27455-28925
ATCCGGTTGATCCTGCCGGACCTGACTGCTATCGGATTGATACTAAGCCATGCGAGTCTTTGTAGTAATACAAGGCAGAC
GGCTCAGTAACACGTAGTCAACCTACCCTATGGACGAGAATAATCTCGGGAAACTGAGCATAATTCTTGATAGATCATAA
TGCCTGGAATGGTTTATGGTTAAAATGATTCGTCGCCATAGGATGGGACTGCGGCCTATCAGCTTGTTGGTGAGGTAATG
GCCCACCAAGGCGATTACAGGTACGGGCTCTGAGAGGAGAAGCCCGGAGATGGGTACTGAGACACGGACCCAGGCCCTAT
GGGGCGCAGCAGGCGAGAAAACTTTGCAATGTGCGAAAGCACGACAAGGTTAATCCGAGTGATTTCTGCTAAAGAAATCT
TTTGCCAGTCGTAAAACCGCTGGTGAATAAGGGGTGGGCAAGTTCTGGTGTCAGCCGCCGCGGTAAAACCAGCACCTCAA
GTGGTCAGGATGATTATTGGGCCTAAAGCATCCGTAGCCGGCTTTGTAAGTTTTCGGTTAAATCCATGTGCTCAACGCAT
GGGCTGCCGAAAATACTGCATAGCTAGGGAGTGGGAGAGGTAGACGGTACTCAGTAGGTAGGGGTAAAATCCTTTGATCT
ATTGATGACCACCTGTGGCGAAGGCGGTCTACCAGAACACGTTCGACGGTGAGGGATGAAAGCTGGGGGAGCAAACCGGA
TTAGATACCCGGGTAGTCCCAGCTGTAAACGATGCAGACTAGATGATGCATTGGCATAATAGCCATTGCAGTGTCTCAGG
GAAGCCGTTAAGTCTGCCGCCTGGGAAGTACGTACGCAAGTATGAAACTTAAAGGAATTGGCGGGGGAGCACCACAAGGG
GTGAAGCCTGCGGTTCAATTGGAGTCAACGCCAGAAATCTTACCCGGAGAGACAGCAGAATGAAGGTCAAGCTGAAGACT
TTACCAGACAAGCTGAGAGGTGGTGCATGGCCGTCGCCAGCTCGTGCCGTGAGATGTCCTGTTAAGTCAGGTAACGAGCG
AGATCCCTGCCGCTAGTTGCTATCATTATTCTCAGGAATAGTGGAGCGAATTAGCGGGACTGCCGTTGTTAAAACGGAGG
AAGGAAGGGGCTACGGCAGGTCAGTATGCCCCGAAACTCTGGGGCCACACGCGGGCTGCAATGGTAGTGACAATGAGTTC
CAAACTCGAAAGAGAGTGGCAATCTCTAAACGCTACCACAGTTATGACTGAGGGCTGTAACTCGCCCTCACGAATATGGA
ATCCCTAGTAACCGCGTGTCATTACCGCGCGGTGAATACGTCCCTGCTCCTTGCACACACCGCCCGTCGTTTCATTGAAG
TTTGCTTTTAGCGAGGTGATGTTTAATTGGCATTATCGAACTTGAGGTAAGCGACAAGGGAAAAGTCGTAACAAGGTGTC
CGTAGGGGAACCTGCGGACGGATCACCTCCT
>QOOS01000003.1:14650-16119
AGGAGGTGATCCGACCGCAGGTTCCCCTACGGTCACCTTGTTACGACTTTTCCCTTGTCACGAACCTCAAGTTCGATAAC
GCCAATTAGACGTCACCTCGCTAAAAGCTCACTTCAATGAAACGACGGGCGGTGTGTGCAAGGAGCAGGGACGTATTCAC
CGCGCGATAATGACACGCAGTTACTAGGGATTCCATATTCGTGAGGGCGAGTTGCAGCCCTCAGTCATAACTGTGGTAAC
GTTTGAGGATTACCTCATCCTTTCGGATTCGAAACCAATTGTCGTTACCATTGCAGCCCGCGTGTGGCCCCAGAGTTTCG
GGGCATACTGACCTGCCGTGGCCCCTTCCTTCCTCCGCATTAACTGCGGCGGTCCCGCTAATTCGCCCCACTACTCCTGA
GAGTAATGGTGGCAACTAGAGGCAGGGATCTCGCTCGTTACCTGACTTAACAGGACATCTCACGGCACGAGCTGGCGACG
GCCATGCACCACCTCTCAGCTTGTCTGGTAAAGTCTTCAGCTTGACCTTCATTCTGCTGTCTCTCCGGGTAAGATTTCTG
GCGTTGACTCCAATTGAACCGCAGGCTTCACCCCTTGTGGTGCTCCCCCGCCAATTCCTTTAAGTTTCATACTTGCGTAC
GTACTTCCCAGGCGGCAAACTTAACGGCTTCCCTGCAGCACTGCATTGGCCACAAGCCAATGCATCACTGAGTTTGCATA
GTTTACAGCTGGGACTACCCGGGTATCTAATCCGGTTTGCTCCCCCAGCTTTCATCCCTCACCGTCGGACGTGTTCTGGT
AGACCGCCTTCGCCACAGGTGGTCATCAATAGATCAAAGGATTTTACCCCTTCCTACCGAGTACCGTCTACCTCTCCCAC
TCCCTAGCTCTGCAGTATTCCCGGCAGCCTGTACGTTGAGCGTACAGATTTAACCGAAAACTTACAGAGCCGGCTACGGA
TGCTTTAGGCCCAATAATCATCCTGACCACTTGAGGTGCTGGTTTTACCGCGGCGGCTGACACCAGAACTTGCCCACCCC
TTATTCATCAGTGTTTCTAGGACTGACAAAAGGTTTCTTTAGCAGAAACCACTCGGATTAACCTTGTCGTGCTTTCGCAC
ATTGCAAAGTTTTCTCGCCTGCTGCGCCCCATAGGGCCTGGGTCCGTGTCTCAGTACCCATCTCCGGGCTACTCCTCTCA
GAGCCCGTACCTGTAATAGTCTTGGTGGGCCATTACCTCACCAACAAACTGATAGGCCGCAGTCCCATCCTACGGCGATA
AATCATTTGGAACATAAACCATTCCAGGCATAATGTTCTATCGGGCATTATTCTCAGTTTCCCGAGGTTATTCCCGTCCA
TAGGTTAGGTTGACTACGCGTTACTGAGCCGTATGCCTTGTATTGCTACAATGACTCGCATGGCTTAGTATCAATCCGAT
AGCAGTCAGGTCCGGCAGGATCAACCGGAT
>QYQE01000046.1:29725-31193
ATCCGGTTGATCCTGCCGGACCTGACTGCTATCGGATTGGTACTAAGCCATGCGAGTCGTTGTAGCAATACAAGGCGGAC
GGCTCAGTAACACGTAGTCAACCTAACCTATGGACGTGGATAACCTCGGGAAACTGAGAATAAACCGCGATAGATCATTA
TGCCTGGAATGGCTTATGGTCCAAACAATTTATTGCCGTAGGATGGGACTGCGGCCTATCAGCTTGTTGGTGAGGTAATG
GCCCACCAAGGCTATAACAGGTACGGGCTCTGAGAGGAGAAGCCCGGAGATGGGTACTGAGACACGGACCCAGGCCCTAT
GGGGCGCAGCAGGCGAGAAACCTTAGCAATGTGCGAAAGCACGACTAGGTTAATCCGAGTGATTTCTGTTGAAGAAATCT
TTTGTCAGTCGTAAAACCACAGACGAATAAGGGGTGGGCAAGTCTGGTGTCAGCCGCCGCGGTAATACCAGCACCTCGAG
TGGTCAGGACGTTTATTGGGCCTAAAGCATCCGTAGCCGGCTCTGCAAGTCTTCGGTTAAATCCACCTGCTCAACAGATG
GGCCGCTGGAGATACTACAGAGCTAGGGAGTGGGAGAGGCAGACGGTATTCAGTGGGTAGGGGTAAAATCCTCTGATCCA
TTGAGGACCACCAGTGGCGAAGGCGGTCTGCCAGAACACGTTCGACGGTGAGGGATGAAAGCTGGGGGAGCAAACCGGAT
TAGATACCCGGGTAGTCCCAGCTGTAAACGATGCAAACTCGGTGATGCATTGGCTTATGGCCAATGCAGTGCCGCAGGGA
AGCCGTTAAGTTTGCCGCCTGGGAAGTACGGACGCAAGTCTGAAACTTAAAGGAATTGGCGGGGGAGCACCACAAGGGGT
GAAGCCTGCGGTTCAATTGGAGTCAACGCCAGGAATCTTACCCGGGGAGACAGCAGAATGAAGGTCAAGCTGAAGACTTT
ACCAGACAAGCTGAGAGGAGGTGCATGGCCGTCGCCAGCTCGTGCCGTGAGGTGTCCTGTTAAGTCAGGTAACGAGCGAG
ATCCCTGCCCTTAGTTGCTGCAGTTACTCTCAGGAGTAGCTGGGCTAACTAAGGGGACCGCCACTGCTGAAGTGGAGGAA
GGAGGGGGCCACGGCAGGTCAGTATGCCCCGAAACCCTGGGGCTACACGCGGGCTGCAATGATAGAGACAACGGGTTCCG
AACTCGAAAGAGGGAGGCAATCCTTAAACTCTATCTCAGTTATGATTGAGGGCTGCAACTCGCCCTCATGAATATGGAAT
CCCTAGTAACCGCGCGTCATAACCGCGCAGTGAATACGTCCCTGCTCCTTGCACACACCGCCCGTCGCTTCATTGAAGTT
GGGTTTGTGCGAGGTGACGCCTAATTGACGTCATCGAACACGAGTTTAGCAACAAGGGAGAAGTCGTAACAAGGTGACCG
TAGGGGAACCTGCGGTCGGATCACCTCCT
>RHEZ01000118.1:6971-8440
AGGAGGTGATCCGACCGCAGGTTCCCCTACGGTCACCTTGTTACGACTTTTCCCTCGTCGCTTACCTCAAGTTCGATAAC
GCCAACTAGACGTCACCTCGCTAAAGGCAAACTTCGATGAAACGACGGGCGGTGTGTGCAAGGAGCAGGGACGTATTCAC
CGCGCGGTAATGACACGCAGTTACTAGGGATTCCATATTCGTGAGGGCGAGTTGCAGCCCTCAGTCATAACTGTGGTAGC
GTTTGAGGATTGCCTCCCCCTTTCGGGTTTGGGTTCCCATTGTCACTACCATTGCAGCCCGCGTGTGGCCCCAGAGATTC
GGGGCATACTGACCTGCCGTAGCCCTTTCCTTCCTCCGCATTAACTGCGGCGGTCCCGCTAATTCGCCCGACTGCTCCGG
AGAGCAATAGTGGCAACTAGAGGCAAGGGTCTCGCTCGTTACCTGACTTAACAGGACATCTCACGGCACGAGCTGGCGAC
GGCCATGCACCACCTCTCAGCTTGTCTGGTAAGGTCTTCAGCCTGACCTTCATCCTGCTGTCGCTCCGGGTAAGATTTCT
GGCGTTGACTCCAATTGAACCGCAGGCTTCACCCCTTGTGGTGCTCCCCCGCCAATTCCTTTAAGTTTCATACTTGCGTA
CGTACTTCCCAGGCGGCAAACTTAACGGCTTCCCTGCGACACTGCACTGGCAAAGGCCAGTGCATCACCGAGTTTGCATG
GTTTACAGCTGGGACTACCCGGGTATCTAATCCGGTTTGCTCCCCCAGCTTTCATCCCTCACCGTCGGACATGTTCTAGT
AGACCGCCTTCGCCACAGGTGGTCATCCATAGATCACAGGATTTTACCCCTTCCTACGGAGTACCGTCTACCTCTCCCAC
TCCCTAGCCGTGCAGTATTCCCGGCGGCCCACGCGTTGAGCGCGTGGATTTAACCGAAAACTTACACGGCCGGCTACGGA
TGCTTTAGGCCCAATAATCCTCCTGACCACTTGAGGTGCTGGTTTTACCGCGGCGGCTGACACCAGAACTTGCCCACCCC
TTATTCGTCAGTGCTTTTAGGACTGACAAAAGGTTCCCTAAGCAGGAACCACTCGGATTAACCTTGTCGTGCTTTCGCAC
ATTGCAAAGTTTTCTCGCCTGCTGCGCCCCATAGGGCCTGGGTCCGTGTCTCAGTACCCATCTCCGGGCCTCTCCTCTCA
GAGCCCGTACCTGTTATCGCCTTGGTGGGCCATTACCTCACCAACAAGCTGATAGGCCGCAGTCCCATCCTGCAGCGATA
AATCATTTGGGCCGCGGGCCATTCCAGGCACCGTGGCCTATCGGGTATTATTCTCAGTTTCCCGAGGTTATCCCCGTCTA
CAGGTGAGGTTGACTACGTGTTACTGAGCCGTTTGCCTTGCATTGCTGCAACGACTCGCATGGCTTAGTATCAATCCGAT
AGCAGTCAGGTCCGGCAGGATCAACCGGAT
>RHFA01000180.1:16809-18278
ATCCGGTTGATCCTGCCGGACCTGACTGCTATCGGATTGATACTAAGCCATGCGAGTCGTTGCAGCAATGCAAGGCAAAC
GGCTCAGTAACACGTAGTCAACCTCACCTGTAGACGGGGATAACCTCGGGAAACTGAGAATAATACCCGATAGGCCACGG
TGCCTGGAATGGCCCGCGGCCCAAATGATTTATCGCTGCAGGATGGGACTGCGGCCTATCAGCTTGTTGGTGAGGTAATG
GCCCACCAAGGCGATAACAGGTACGGGCTCTGAGAGGAGAGGCCCGGAGATGGGTACTGAGACACGGACCCAGGCCCTAT
GGGGCGCAGCAGGCGAGAAAACTTTGCAATGTGCGAAAGCACGACAAGGTTAATCCGAGTGGTTCCTGCTTAGGGAACCT
TTTGTCAGTCCTAAAAGCACTGACGAATAAGGGGTGGGCAAGTTCTGGTGTCAGCCGCCGCGGTAAAACCAGCACCTCAA
GTGGTCAGGAGGATTATTGGGCCTAAAGCATCCGTAGCCGGCCGTGTAAGTTTTCGGTTAAATCCACGCGCTCAACGCGT
GGGCCGCCGGGAATACTGCACGGCTAGGGAGTGGGAGAGGTAGACGGTACTCCGTAGGAAGGGGTAAAATCCTGTGATCT
ATGGATGACCACCTGTGGCGAAGGCGGTCTACTAGAACATGTCCGACGGTGAGGGATGAAAGCTGGGGGAGCAAACCGGA
TTAGATACCCGGGTAGTCCCAGCTGTAAACCATGCAAACTCGGTGATGCACTGGCCTTTGCCAGTGCAGTGTCGCAGGGA
AGCCGTTAAGTTTGCCGCCTGGGAAGTACGTACGCAAGTATGAAACTTAAAGGAATTGGCGGGGGAGCACCACAAGGGGT
GAAGCCTGCGGTTCAATTGGAGTCAACGCCAGAAATCTTACCCGGAGCGACAGCAGGATGAAGGTCAGGCTGAAGACCTT
ACCAGACAAGCTGAGAGGTGGTGCATGGCCGTCGCCAGCTCGTGCCGTGAGATGTCCTGTTAAGTCAGGTAACGAGCGAG
ACCCTTGCCTCTAGTTGCCACTATTGCTCTCCGGAGCAGTCGGGCGAATTAGCGGGACCGCCGCAGTTAATGCGGAGGAA
GGAAAGGGCTACGGCAGGTCAGTATGCCCCGAATCTCTGGGGCCACACGCGGGCTGCAATGGTAGTGACAATGGGAACCC
AAACCCGAAAGGGGGAGGCAATCCTCAAACGCTACCACAGTTATGACTGAGGGCTGCAACTCGCCCTCACGAATATGGAA
TCCCTAGTAACTGCGTGTCATTACCGCGCGGTGAATACGTCCCTGCTCCTTGCACACACCGCCCGTCGTTTCATCGAAGT
TTGCCTTTAGCGAGGTGACGTCTAGTTGGCGTTATCGAACTTGAGGTAAGCGACGAGGGAAAAGTCGTAACAAGGTGACC
GTAGGGGAACCTGCGGTCGGATCACCTCCT
>SHMM01000028.1:3808-5275
ATCCGTTTGATCCTGACGGACCTGACTGCTATCGGATTGATACTAAGCCATGTTAGTCATTGTAGTAATACAAGGCAGAC
GGCTCAGTAACGCGTAGTCAACCTAACTTATGGACGGGGATAACTTCGGGAAACTGAGGATAATACCCGATAGGTCATGA
TGCCTGGAATGGTTTATGACTCAAATAATGTCGCCGTAGGATGGGACTGCGAGCTATCAGCTTGTTGGTGAGGTAATGGC
CCACCAAGGCTATTACAGCTACGGGCTCTGAGAGGAGTAGCCCGGAGATGGGTACTGAGACAAGGACCCAGGCCCTATGG
GGCGCAGCAGGCGAGAAAACTTTGCAATGCGCGAAAGCTCGACAAGGTTAATCTGAGTGGTTCCTGCTAAAGGAACCTTT
TGTTAGTCGTAGAACCACTGGTGAATAAGGGGTGGGCAAGTTCTGGTGTCAGCCGCCGCGGTAAAACCAGCACCTCAAGT
GGTCAGGATGATTATTGGGCCTAAAGCATCCGTAGCCGGCTTTGTTAGTTTTCGGTTAAATCCATGTGCTCAACGCATGG
GCTGCCGAAAATACTGCATGGCTAGGGAGTGGGAGAGGTAGACGGTACTCAGTAGGAAGGGGTAAAATCCTTTGATCTAT
TGATGACCACCTGTGGCGAAGGCGGTCTACCAGAACACGTTCGACGGTGAGGGATGAAAGCTGGGGGAGCAAACCGGATT
AGATACCCGGGTAGTCCCAGCTGTAAACGATGCAGACTCGATGATGCATTGGCATATAGCCATTGCAGTGTCGCAGGGAA
GCCGTTAAGTCTGCCGCCTGGGAAGTACGTACGCAAGTATGAAACTTAAAGGAATTGGCGGGGGAGCACCACAAGGGGTG
AAGCCTGCGGTTCAATTGGAGTCAACGCCAGAAATCTTACCCGGAGAGACAGCAGAATGAAGGTCAAGCTGAAGACTTTA
CCAGACAAGCTGAGAGGTGGTGCATGGCCGTCGCCAGCTCGTGCCGTGAGATGTCCTGTTAAGTCAGGTAACGAGCGAGA
TCCCTGCCACTAGTTGCTATCATTATTCTCAGGAATAGTGGGGCGAATTAGTGGGACTGCCGTTGTTAAAACGGAGGAAG
GAAGGGGCCACGGCAGGTCAGTATGCCCCGAAACTCTGGGGCCACACGCGGGCTGCAATGGTAACGACAATGAGTTCCAA
AATCGAAAGATAGAGGTAATCCCTAAACGCTACCACAGTTATGACTGAGGGCTGTAACTCGCCCTCATGAATATGGAATC
CCTAGTAACCGCGTGTCATTATCGCGCAGTGAATACGTCCCTGCTCCTTGCACACACCGCCCGTCGTTTCATTGAAGTTT
GCCTTTAGCGAGGTGATGTCTAATTGGCATTATCGAACTTGGGGTAAGTGACAAGGGAAAAGTCGTAACAAGGTGACCGT
AGGGGAACCTGCGGTCGGATCACCTCCT
>VBPH01000092.1:4045-5513
AGGAGGTGATCCGACCGCAGGTTCCCCTACGGTCACCTTGTTACGACTTCTCCCTTGTTGCTAGACTCGTATTCGATAAC
GCCAATGAGACGTCACCTCGTACAAACCCAACTTCAATGAAGCGACGGGCGGTGTGTGCAAGGAGCAGGGACGTATTCAC
TGCGCGGTTGTGACGCGCGGTTACTAGGGATTCCATATTCGCGAGGGCGAGTTGCAGCCCTCGGTCATAACTGAGATAGT
GTTTAAGGATTGCCTCTCCCTTTCGGGTTAGGAGCCCGTTGTCACTATCATTGCAGCCCGCGTGTAGCCCCAGGGTTTCG
GGGCATACTGACCTGCCGTGGCCCCCTCCTTCCTCCACTTCAGCAGTGGCGGTCCCCCTAGTTAGCCCAGCTATTCCTGA
GAATAACTGCTGCAACTAAGGGCAGGGATCTCGCTCGTTACCTGACTTAACAGGACACCTCACGGCACGAGCTGGCGACG
GCCATGCACCTCCTCTCAGCTTGTCTGGTAAAGTCTTCAGCTTGACCTTCATTCTGCTGTCTCCCCGGGTAAGATTCCTG
GCGTTGACTCCAATTGAACCGCAGGCTTCACCCCTTGTGGTGCTCCCCCGCCAATTCCTTTAAGTTTCAGTCTTGCGGCC
GTACTTCCCAGGCGGCAAACTTAACGGCTTCCCTGCGGCACTGCATTGGCCATAAGCCAATGCATCACCGAGTTTGCATC
GTTTACAGCTGGGACTACCCGGGTATCTAATCCGGTTTGCTCCCCCAGCTTTCATCCCTCACCGTCGAACGTGTTCTGGC
AGACCGCCTTCGCCACTGGTGGTCCTCGGAGGATCAGAGGATTTTACCCCTACCCCCCGAATACCGTCCGCCTCTCCCAC
TCCCTAGCTTTGTAGTATCTCCAGCGGCCCATCTGTTAAGCAGATGGATTTAACCGGAGACTTGCAGAGCCGGCTACGGA
TGCTTTAGGCCCAATAAACGTCCTGACCACTCGAGGTGCTGGTATTACCGCGGCGGCTGACACCAGACTTGCCCACCCCT
TATTCTCCTGTGTTTTTAGGACAGGTAAAAAATTCCTTTAGCAGGAATCACTCGGACTGACCCAGTCGTGCTTTCGCACA
TTGCTAAGGTTTCTCGCCTGCTGCGCCCCATAGGGCCTGGGTCCGTGTCTCAGTACCCATCTCCGGGCTTCTCCTCTCAG
AGCCCGTACCTGTTATAGCCTTGGTGGGCCATTACCTCACCAACAAGCTGATAGGCCGCAGTCCCATCCTGTGGCAGTAA
ACTATTTCGACCATAAGCCATTCCAGGCATAATGATCTATCGCGGTTTATTCTCAGTTTCCCGAGGTTATCCACGTCCAC
AAGGTAGGTTGACTACGTGTTACTGAGCCGTCCGCCTTGCATTGCTGCAATGACTCGCATGGCTTAGTACCAATCCGATA
GCAGTCAGGTCCGGCAGGATCAACCGGAT
>VBPL01000041.1:65323-66060
ATCCGGTTGATCCTGCCGGACCTGACTGCTATCGGATTGGTACTAAGCCATGCGAGTCATTGCAGCAATGCAAGGCGGAC
GGCTCAGTAACACGTAGTCAATCTACCTTATGGACGTGGATAACCTCGGGAAACTGAGAATAAACCACGATAGATCATTA
TGCCTGGAATGGCTTATGGTCGAAACAGTTTACTGCCATAGGATGGGACTGCGGCCTATCAGCTTGTTGGTGAGGTAATG
GCTCACCAAGGCTATAACAGGTACGGGCTCTGAGAGGAGAAGCCCGGAGATGGGTACTGAGACACGGACCCAGGCCCTAT
GGGGCGCAGCAGGCGAGAAACCTTAGCAATGTGCGAAAGCACGACTGGGTCAGTCCGAGTGATTCCTGCTAAAGGAATCT
TTTGCTTGTCCTAAAAGCACAGGTGAATAAGGGGTGGGCAAGTCTGGTGTCAGCCGCCGCGGTAATACCAGCACCTCGAG
TGGTCAGGACGTTTATTGGGCCTAAAGCATCCGTAGCCGGCTTTGCAAGTCTCCGGTTAAATCCACCTGCTTAACAGATG
GGCCGCTGGAGATACTACAAAGCTAGGGAGTGGGAGAGGCGGACGGTATTCGGGGGGTAGGGGTAAAATCCTCTGATCCT
CCGAGGACCACCAGTGGCGAAGGCGGTCTGCCAGAACACGTTCGACGGTGAGGGATGAAAGCTGGGGGAGCAAACCGGAT
TAGATACCCGGGTAGTCC
>VBPM01000025.1:5364-5988
AGGAGGTGATCCAGCCGCAGGTTCCCCTACGACTACCTTGTTACGACTTCTCCCCCGTTGCTGACCCCAGGTTCGATAGC
GCCAATTAGGCGCCACCTCGCCAAGAACCAGCTTCGGTGAAGCGACGGGCGGTGTGTGCAAGGAGCAGGGACGTATTCAC
CGCGCGATGGTGACACGCGGTTACTAGGGATTCCATATTCATGAGGGCGAGTTTCAGCCCTCAATCATAACTGAGGTAAG
GTTTGTGGGATTGCCTCCCCCTTTCGGGATCGGAACCCGTTGTCCTTACCATTGCAGCCCGCGTGTGGCCCGAGGGTTTC
GGGGCATACTGACCTGCCGTAGCCCCCTCCTTCCTCCGCTTTAACAGCGGCGGTCCCACTAATTAGCCCCTCCGTTCCTG
AGAACGGTGGTAGCAACTAGTGGCAGGGATCTTGCTCGTTACCTGACTTAACAGGACACCTCACGGCACGAGCTGGCGAC
GGCCATGCACCTCCTCTCAGCTTGTCTGGTAAAGTCTTCAGCTTGACCTTCACTCTGCTGTCGCCCCCGGTAAGATTCCC
GGCGTTGACTCCAATTGAACCGCAGGCTTCACCCCTTGTGGTGCTCCCCCGCCAATTCCTTTAAG
>WJXE01000020.1:3727-5193
AGGAGGTGATCCGGCCGCAGGTTCCCCTACGGCCACCTTGTTACGACTTCTCCCTCGTTGCTGACCCCAGGTTCGATAGT
GCCAATTAGACACAACCTCGCCAAGAACCAACTTCGATGAAGCGACGGGCGGTGTGTGCAAGGAGCAGGGACGTATTCAC
CGCGCGATGATGACACGCGGTTACTAGGGATTCCATATTCATGAGGGCGAGTTTCAGCCCTCAATCATAACTGGGGTAAG
GTTTAGGGATTGCCTCCTCCTTTCGGAATAGGAACCCATTGTCCTTACCATTGCAGCCCGCGTGTGGCCCGAGGGTTTCG
GGGCATACTGACCTGCCGTAGCCCCCTCCTTCCTCCGCCTCAGCGGCGGCGGTCCCTCTAATTAGCTCTGCTACTCCTGA
GAATAGCAGTAGCAACTAGAGGTAGGGATCTCGCTCGTTACCTGACTTAACAGGACACCTCACGGCACGAGCTGGCGACG
GCCATGCACCTCCTCTCAGCTTGTCTGGTAAAGTCTTCAGCTTGACCTTCACTCTGCTGTCGCCCCCGGTAAGATTCCCG
GCGTTGACTCCAATTGAACCGCAGGCTTCACCCCTTGTGGTGCTCCCCCGCCAATTCCTTTAAGTTTCAGTCTTGCGACC
GTACTCCCCAGGCGGCAGACTTAACGGCTTCCCTGCGGCACTGGGCTGGCACAAGGCTAGCCCATCACCGAGTCTGCATC
GTTTACAGCTGGGACTACCCGGGTATCTAATCCGGTTTGCTCCCCCAGCTTTCATCCCTCACCGTCGAGCGCGTTCTGGC
AAGCCGCCTTCGCCACTGGTGGTCTTCAATGGATCAAAGGATTTTACCCCTACCCACTGAGTACCGCTTGCCTCTCCCGC
CTCCTAGTCCTATAGTATCCTCCGCGGCCCATCCGTTGAGCGGCTGGATTTAACGGAAGACTTGCAGAACCGGCTACGGA
TGCTTTAGGCCCAATAATCGTCCCGACCACTCGGGGTGCTGGTATTACCGCGGCGGCTGACACCAGACTTGCCCACCCCT
TATTCTGCACCATTTTTAGAGGTGCCAAAAGATCCCCTTAGCGGAAATCACTCAGAGTAACCCTGTCAGGCTTTCGCCTA
TTGCAGAGGTTTCGCGCCTGCTGCGCCCCATAGGGCCTGGGCCCTTGTCTCAGTGCCCATCTCCGGGCTTCTCCTCTCAG
AGCCCGTACCGGTTATAGGTTTGGTGGGCCATTACCTCACCAACTGCCTGATCGGCCGCAGTCCAATCCAGGGGCCATGT
AGATTTAGGCCATGATCCATTCCAGAAATCGTGACCTATCGTGGTTTATTCTCAGTTTCCCGAGATTATCCACGTCCCCT
GGGCATGTTGACTACGTGTTACTGAGCCGTTCGCCACGCATTGCTACGTCGACTCGCATGGCTTAGTCCCACTCTGATAG
CAGTCGGGTCCGGCAGGATCAACCGGA
>ENA|KP308700|KP308700.1:3798-5267
AGGAGGTGATCCGACCGCAGGTTCCCCTACGGTCACCTTGTTACGACTTTTCCCTTGTTGCTTACCTCAA
GTTCGATGACGCCAATGAGACATCACCTCGCTAAAAGCAAACTTCAATGAAACGACGGGCGGTGTGTGCA
AGGAGCAGGGACGTATTCACCGCGCGATAGTGACGCGCAATTACTAGGGATTCCATATTCATGAGGGCGA
GTTGCAGCCCTCAATCATAACTGTGGTAGTGTTTGAGGATTACCTCCGCCTTTCGGGTTCGGAACCCATT
GTCACTACCATTGCAGCCCGCGTGTGGCCCCAAAGTTTCAGGGCATACTGACCTGCCGTGGCCCCCTCCT
TCCTCCGCATTAACTGCGGCGGTCCCGCTAATTCGCCCCACTACTCCTGAGAGTAATGGTGGCAACTAGA
GGCAGGGATCTCGCTCGTTACCTGACTTAACAGGACATCTCACGGCACGAGCTGGCGACGGCCATGCACC
ACTTCTCAGCTTGTCTGGTAAAGTCTCCAGCTTGACCTTCATTCTGCTGTCTCTTCGGGTAAGATTTCTG
GCGTTGACTCCAATTGAACCGCAGGCTTCACCCCTTGTGGTGCTCCCCCGCCAATTCCTTTAAGTTTCAT
ACTTGCGTACGTACTTCCCAGGCGGCAAACTTAACGGCTTCCCTGCGGCACTGCACTGGCCATAAGCCAG
TGCATCACCGAGTCTGCATCGTTTACAGCTGGGACTACCCGGGTATCTAATCCGGTTTGCTCCCCCAGCT
TTCATCCCTCACCGTCGAACGTGTTCTGGTAGACCGCCTTCGCCACAGGTGGTCATCAAGAGATCAAAGG
ATTTTACCCCTTCCTCCCGAGTACCGTCTACCTCTCCCACTCCCTAGTTCTGCAGTATTTCCGGCAGCCC
ATTAGTTGAGCTAGTGGATTTAACCGGAAACTTACAGAACCGGCTACGGATGCTTTAGGCCCAATAATCC
TCCTGACCACTTGAGGTGCTGGTTTTACCGCGGCGGCTGACACCAGAACTTGCCCACCCCTTATTCATCA
GTGGTTTTAGAACTAACAAAAGATTCCTTTAGCAGGAAACACTCGGATTAACCTTGTCGTGCTTGCGCAC
ATTGCAAAGGTTTCTCGCCTGCTGCGCCCCATAGGGCCTGGGTCCGTGTCTCAGTACCCATCTCCGGGCT
TCTCCTCTCAGAGCCCGTACCTGTAATAGCCTTGGTGGGCCATTACCTCACCAACAAGCTGATAGGCCGC
AGTCCCATCCTATGGCGACGAATCATTTCGACCATAAACCGTTCCAGGATTAATGATCTATCGCGGATTA
TTCTCAGTTTCCCGAGGTTATCCACGTCCATAGGTTAGATTGACTACGTGTTACTGAGCCGTATGCCTTG
TATTGCTACAATGACTCACATGGCTTAGTACCAATCCGATAGCAGTCAGGTCCGGCAGGATCAACCGGAT
