# Supplementary material for: Linking 16S rRNA Gene Classification to amoA Gene Taxonomy Reveals Environmental Distribution of Ammonia-Oxidizing Archaeal Clades in Peatland Soils
Source: mSystems. 2021 Aug 31;6(4):10.1128/msystems.00546-21. doi: 10.1128/msystems.00546-21 (PMC12338138; doi:10.1128/msystems.00546-21)
Supplement: TEXT S2 [file msystems.00546-21-t0002.txt]

AFPU01000001.1:932096-933565	NP;NP-Gamma;NP-Gamma-2;NP-Gamma-2.2;NP-Gamma-2.2.5;NP-Gamma-2.2.5.1;NP-Gamma-2.2.5.1_OTU3
AJ627422.1:38671-40137	NS;NS-Delta;NS-Delta-1;NS-Delta-1.1;NS-Delta-1.1.2;NS-Delta-1.1.2.1;NS-Delta-1.1.2.1_OTU13
ARWO01000004.1:28644-30113	NP;NP-Alpha;NP-Alpha-2;NP-Alpha-2.2;NP-Alpha-2.2.2;NP-Alpha-2.2.2.1;NP-Alpha-2.2.2.1.2;NP-Alpha-2.2.2.1.2.1;NP-Alpha-2.2.2.1.2.1_OTU6
AXWL01000001.1:19498-20967	NP;NP-Gamma;NP-Gamma-2;NP-Gamma-2.1;NP-Gamma-2.1.2;NP-Gamma-2.1.2_OTU1
BEHG01000016.1:2-912	NC;NC-Alpha
BFAR01000058.1:3453-4373	NP;NP-Delta;NP-Delta-1;NP-Delta-1.1;NP-Delta-1.1.1;NP-Delta-1.1.1_OTU2
BGOU01000008.1:8838-10307	NP;NP-Gamma;NP-Gamma-2;NP-Gamma-2.2;NP-Gamma-2.2.5;NP-Gamma-2.2.5_OTU1
BJHR01000029.1:2174-3643	NP;NP-Gamma;NP-Gamma-2;NP-Gamma-2.2;NP-Gamma-2.2.5;NP-Gamma-2.2.5_OTU1
CABXGK010000006.1:29551-31020	NP;NP-Epsilon;NP-Epsilon-2;NP-Epsilon-2.2;NP-Epsilon-2.2_OTU7
CABXKZ010000002.1:29360-30829	NP;NP-Epsilon;NP-Epsilon-2;NP-Epsilon-2.2;NP-Epsilon-2.2_OTU4
CABXOY010000001.1:3-559	NP;NP-Epsilon;NP-Epsilon-2;NP-Epsilon-2.2;NP-Epsilon-2.2_OTU7
CABXPS010000010.1:30395-31864	NP;NP-Gamma;NP-Gamma-2;NP-Gamma-2.1;NP-Gamma-2.1.3;NP-Gamma-2.1.3.1;NP-Gamma-2.1.3.1_OTU3
CACFMI010000012.1:23609-25078	NP;NP-Epsilon;NP-Epsilon-2;NP-Epsilon-2.2;NP-Epsilon-2.2_OTU7
CACHDH010000001.1:25591-27061	NP;NP-Alpha;NP-Alpha-2;NP-Alpha-2.2;NP-Alpha-2.2.2;NP-Alpha-2.2.2.1;NP-Alpha-2.2.2.1.2;NP-Alpha-2.2.2.1.2.2;NP-Alpha-2.2.2.1.2.2_OTU3
CACIRF010000006.1:6508-7977	NP;NP-Epsilon;NP-Epsilon-2;NP-Epsilon-2.2;NP-Epsilon-2.2_OTU7
CACIXQ010000004.1:1361-2831	NP;NP-Alpha;NP-Alpha-2;NP-Alpha-2.2;NP-Alpha-2.2.2;NP-Alpha-2.2.2.1;NP-Alpha-2.2.2.1.2;NP-Alpha-2.2.2.1.2.2;NP-Alpha-2.2.2.1.2.2_OTU3
CACLID010000001.1:49950-51418	NP;NP-Epsilon;NP-Epsilon-2;NP-Epsilon-2_OTU2
CACLIK010000040.1:1891-3195	NP;NP-Alpha;NP-Alpha-2;NP-Alpha-2.2;NP-Alpha-2.2.2;NP-Alpha-2.2.2.1;NP-Alpha-2.2.2.1.2;NP-Alpha-2.2.2.1.2.2;NP-Alpha-2.2.2.1.2.2_OTU5
CACLNC010000047.1:320-1788	NP;NP-Epsilon;NP-Epsilon-3;NP-Epsilon-3_OTU1
CM001158.1:573905-575374	NP;NP-Gamma;NP-Gamma-2;NP-Gamma-2.2;NP-Gamma-2.2.5;NP-Gamma-2.2.5.1;NP-Gamma-2.2.5.1_OTU7
CP000866.1:896241-897710	NP;NP-Gamma;NP-Gamma-2;NP-Gamma-2.1;NP-Gamma-2.1.3;NP-Gamma-2.1.3.2;NP-Gamma-2.1.3.2.1;NP-Gamma-2.1.3.2.1_OTU3
CP002408.1:1010638-1012106	NS;NS-Alpha;NS-Alpha-3;NS-Alpha-3.2;NS-Alpha-3.2.4;NS-Alpha-3.2.4_OTU3
CP003842.1:945952-947421	NP;NP-Gamma;NP-Gamma-2;NP-Gamma-2.1;NP-Gamma-2.1.3;NP-Gamma-2.1.3.2;NP-Gamma-2.1.3.2.1;NP-Gamma-2.1.3.2.1_OTU3
CP003843.1:952925-954394	NP;NP-Gamma;NP-Gamma-2;NP-Gamma-2.1;NP-Gamma-2.1.3;NP-Gamma-2.1.3.2;NP-Gamma-2.1.3.2_OTU2
CP007026.1:477692-479161	NP;NP-Epsilon;NP-Epsilon-2;NP-Epsilon-2.2;NP-Epsilon-2.2_OTU7
CP007174.1:1979203-1980671	NS;NS-Alpha;NS-Alpha-3;NS-Alpha-3.2;NS-Alpha-3.2.1;NS-Alpha-3.2.1.1;NS-Alpha-3.2.1.1.1;NS-Alpha-3.2.1.1.1.1;NS-Alpha-3.2.1.1.1.1.1;NS-Alpha-3.2.1.1.1.1.1.1;NS-Alpha-3.2.1.1.1.1.1.1_OTU3
CP007536.1:892626-894094	NS;NS-Alpha;NS-Alpha-3;NS-Alpha-3.2;NS-Alpha-3.2.1;NS-Alpha-3.2.1.1;NS-Alpha-3.2.1.1.1;NS-Alpha-3.2.1.1.1.1;NS-Alpha-3.2.1.1.1.1.1;NS-Alpha-3.2.1.1.1.1.1.1;NS-Alpha-3.2.1.1.1.1.1.1_OTU3
CP010868.1:949800-951269	NP;NP-Gamma;NP-Gamma-2;NP-Gamma-2.1;NP-Gamma-2.1.3;NP-Gamma-2.1.3.2;NP-Gamma-2.1.3.2.1;NP-Gamma-2.1.3.2.1_OTU3
CP011070.1:762944-764413	NP;NP-Gamma;NP-Gamma-2;NP-Gamma-2.1;NP-Gamma-2.1.3;NP-Gamma-2.1.3.2;NP-Gamma-2.1.3.2_OTU9
CP011097.2:737014-738483	NP;NP-Eta;NP-Eta-1;NP-Eta-1.1;NP-Eta-1.1.1;NP-Eta-1.1.1.2;NP-Eta-1.1.1.2_OTU4
CP012850.1:2060567-2062034	NS;NS-Zeta;NS-Zeta_OTU2
CP012850.1:2227448-2228915	NS;NS-Zeta;NS-Zeta_OTU2
CP017922.1:1787196-1788663	NS;NS-Zeta;NS-Zeta-2;NS-Zeta-2_OTU6
CP017922.1:1971556-1973023	NS;NS-Zeta;NS-Zeta-2;NS-Zeta-2_OTU6
CP021324.1:507271-508740	NP;NP-Gamma;NP-Gamma-2;NP-Gamma-2.1;NP-Gamma-2.1.3;NP-Gamma-2.1.3.1;NP-Gamma-2.1.3.1_OTU2
CP024014.1:710109-711575	NC;NC-Alpha
CP024808.1:289228-290697	NP;NP-Eta;NP-Eta-1;NP-Eta-1.1;NP-Eta-1.1.1;NP-Eta-1.1.1.2;NP-Eta-1.1.1.2_OTU1
CP026993.1:590048-591517	NP;NP-Gamma;NP-Gamma-2;NP-Gamma-2.1;NP-Gamma-2.1.3;NP-Gamma-2.1.3.1;NP-Gamma-2.1.3.1_OTU8
CP026994.1:623745-625214	NP;NP-Gamma;NP-Gamma-2;NP-Gamma-2.1;NP-Gamma-2.1.3;NP-Gamma-2.1.3.1;NP-Gamma-2.1.3.1_OTU8
CP026995.1:1350810-1352279	NP;NP-Gamma;NP-Gamma-2;NP-Gamma-2.1;NP-Gamma-2.1.3;NP-Gamma-2.1.3.2;NP-Gamma-2.1.3.2.3;NP-Gamma-2.1.3.2.3.2;NP-Gamma-2.1.3.2.3.2_OTU2
CP030846.1:1030041-1031510	NP;NP-Eta;NP-Eta-1;NP-Eta-1.2;NP-Eta-1.2.1;NP-Eta-1.2.1_OTU15
CP035425.1:1404614-1406082	NP;NP-Gamma;NP-Gamma-2;NP-Gamma-2.1;NP-Gamma-2.1.3;NP-Gamma-2.1.3.2;NP-Gamma-2.1.3.2.1;NP-Gamma-2.1.3.2.1_OTU3
CP046181.1:44486-45955	NP;NP-Gamma;NP-Gamma-2;NP-Gamma-2.1;NP-Gamma-2.1.3;NP-Gamma-2.1.3.2;NP-Gamma-2.1.3.2.3;NP-Gamma-2.1.3.2.3.1;NP-Gamma-2.1.3.2.3.1_OTU5
DADK01000024.1:2680-4150	NP;NP-Gamma;NP-Gamma-2;NP-Gamma-2.1
DAHA01000152.1:1-736	NS;NS-Gamma;NS-Gamma-2;NS-Gamma-2.3;NS-Gamma-2.3.2;NS-Gamma-2.3.2_OTU2
DAKA01000095.1:17695-19164	NP;NP-Gamma;NP-Gamma-2;NP-Gamma-2.1;NP-Gamma-2.1.3;NP-Gamma-2.1.3.1;NP-Gamma-2.1.3.1_OTU1
DAKM01000053.1:19058-19886	NS;NS-Gamma;NS-Gamma-2;NS-Gamma-2.3;NS-Gamma-2.3.2;NS-Gamma-2.3.2_OTU2
DAKM01000053.1:19942-20699	NS;NS-Gamma;NS-Gamma-2;NS-Gamma-2.3;NS-Gamma-2.3.2;NS-Gamma-2.3.2_OTU2
DAMC01000088.1:1370-2839	NP;NP-Eta;NP-Eta-1;NP-Eta-1.1;NP-Eta-1.1.2
DAXZ01000055.1:2878-3322	NP;NP-Gamma;NP-Gamma-2;NP-Gamma-2.1;NP-Gamma-2.1.3
DRXR01000153.1:1-595	NC;NC-Alpha
FRFC01000003.1:577519-578987	NT;NT-Alpha;NT-Alpha-1;NT-Alpha-1.1;NT-Alpha-1.1.1;NT-Alpha-1.1.1.1;NT-Alpha-1.1.1.1.3;NT-Alpha-1.1.1.1.3.2;NT-Alpha-1.1.1.1.3.2.Incertae_sedis;NT-Alpha-1.1.1.1.3.2.Incertae_sedis_OTU1
JAAZXO010000107.1:1102-1517	NP;NP-Gamma;NP-Gamma-2;NP-Gamma-2.1;NP-Gamma-2.1.3;NP-Gamma-2.1.3.1;NP-Gamma-2.1.3.1_OTU3
JABDAJ010000001.1:78189-78998	NT;NT-Alpha;NT-Alpha-1;NT-Alpha-1.1;NT-Alpha-1.1.1;NT-Alpha-1.1.1.1;NT-Alpha-1.1.1.1.3;NT-Alpha-1.1.1.1.3.2;NT-Alpha-1.1.1.1.3.2.Incertae_sedis;NT-Alpha-1.1.1.1.3.2.Incertae_sedis_OTU1
JABDDN010000011.1:28829-30297	NT;NT-Alpha;NT-Alpha-Incertae_sedis;NT-Alpha-Incertae_sedis_OTU2
JABDOO010000004.1:9649-10572	NP;NP-Gamma;NP-Gamma-2;NP-Gamma-2.1;NP-Gamma-2.1.3;NP-Gamma-2.1.3.1;NP-Gamma-2.1.3.1_OTU8
JABSRD010000009.1:1-867	NP;NP-Gamma;NP-Gamma-2;NP-Gamma-2.1;NP-Gamma-2.1.3;NP-Gamma-2.1.3.2;NP-Gamma-2.1.3.2.2;NP-Gamma-2.1.3.2.2.2
JABXGO010000075.1:10324-11790	NC;NC-Alpha
JACASW010000004.1:78578-80047	NP;NP-Alpha;NP-Alpha-2;NP-Alpha-2.2;NP-Alpha-2.2.2;NP-Alpha-2.2.2.1;NP-Alpha-2.2.2.1.2;NP-Alpha-2.2.2.1.2.2;NP-Alpha-2.2.2.1.2.2_OTU9
JACASX010000011.1:28656-30125	NP;NP-Alpha;NP-Alpha-2;NP-Alpha-2.2;NP-Alpha-2.2.2;NP-Alpha-2.2.2.1;NP-Alpha-2.2.2.1.2;NP-Alpha-2.2.2.1.2.1;NP-Alpha-2.2.2.1.2.1_OTU6
JACATA010000004.1:16236-17706	NP;NP-Alpha;NP-Alpha-2;NP-Alpha-2.2;NP-Alpha-2.2.2;NP-Alpha-2.2.2.1;NP-Alpha-2.2.2.1.2;NP-Alpha-2.2.2.1.2.4;NP-Alpha-2.2.2.1.2.4_OTU3
JACATB010000074.1:4119-4886	NP;NP-Alpha;NP-Alpha-2;NP-Alpha-2.2;NP-Alpha-2.2.2;NP-Alpha-2.2.2.1;NP-Alpha-2.2.2.1.1;NP-Alpha-2.2.2.1.1.3;NP-Alpha-2.2.2.1.1.3.3;NP-Alpha-2.2.2.1.1.3.3_OTU1
JACATE010000017.1:2-683	NP;NP-Gamma;NP-Gamma-2;NP-Gamma-2.1;NP-Gamma-2.1.2;NP-Gamma-2.1.2_OTU1
JACATI010000009.1:44102-45571	NP;NP-Gamma;NP-Gamma-2;NP-Gamma-2.1;NP-Gamma-2.1.2;NP-Gamma-2.1.2_OTU1
JACATK010000013.1:9116-10585	NP;NP-Gamma;NP-Gamma-2;NP-Gamma-2.1;NP-Gamma-2.1.2;NP-Gamma-2.1.2_OTU1
JACDHC010000057.1:747-2214	NS;NS-Zeta
JACDOP010000014.1:20152-21621	NP;NP-Gamma;NP-Gamma-2;NP-Gamma-2.2;NP-Gamma-2.2.5;NP-Gamma-2.2.5_OTU4
JACEMW010000007.1:4-1294	NP;NP-Gamma;NP-Gamma-2;NP-Gamma-2.2;NP-Gamma-2.2.2;NP-Gamma-2.2.2.1;NP-Gamma-2.2.2.1_OTU5
JACEMX010000154.1:1196-2471	NP;NP-Gamma;NP-Gamma-2;NP-Gamma-2.2;NP-Gamma-2.2.2;NP-Gamma-2.2.2.1;NP-Gamma-2.2.2.1_OTU5
JACEMY010000163.1:2407-2963	NP;NP-Gamma;NP-Gamma-2;NP-Gamma-2.2;NP-Gamma-2.2.2;NP-Gamma-2.2.2.1;NP-Gamma-2.2.2.1_OTU5
JACEMZ010000022.1:852-2321	NP;NP-Gamma;NP-Gamma-2;NP-Gamma-2.2;NP-Gamma-2.2.2;NP-Gamma-2.2.2.1;NP-Gamma-2.2.2.1_OTU5
JACERO010000061.1:5969-7438	NP;NP-Gamma;NP-Gamma-2;NP-Gamma-2.1;NP-Gamma-2.1.2;NP-Gamma-2.1.2_OTU7
JOKN01000012.1:3411-4880	NP;NP-Gamma;NP-Gamma-2;NP-Gamma-2.1;NP-Gamma-2.1.3;NP-Gamma-2.1.3.2;NP-Gamma-2.1.3.2.1;NP-Gamma-2.1.3.2.1_OTU3
LDXL01000006.1:3443-4912	NP;NP-Delta;NP-Delta-2;NP-Delta-2.1;NP-Delta-2.1.2;NP-Delta-2.1.2_OTU5
LFEW01000007.1:1-893	NP;NP-Gamma;NP-Gamma-2;NP-Gamma-2.1;NP-Gamma-2.1.3;NP-Gamma-2.1.3.1;NP-Gamma-2.1.3.1_OTU3
LFEZ01000019.1:51337-51849	NP;NP-Epsilon;NP-Epsilon-2;NP-Epsilon-2.2;NP-Epsilon-2.2_OTU7
LFLC01000014.1:6883-8352	NP;NP-Gamma;NP-Gamma-2;NP-Gamma-2.1;NP-Gamma-2.1.3;NP-Gamma-2.1.3.2;NP-Gamma-2.1.3.2.2;NP-Gamma-2.1.3.2.2.2;NP-Gamma-2.1.3.2.2.2_OTU12
LIAL01000036.1:1660-3129	NP;NP-Gamma;NP-Gamma-2;NP-Gamma-2.1;NP-Gamma-2.1.3;NP-Gamma-2.1.3.1;NP-Gamma-2.1.3.1_OTU1
LN890280.1:1347782-1349250	NT;NT-Alpha;NT-Alpha-1;NT-Alpha-1.1;NT-Alpha-1.1.1;NT-Alpha-1.1.1.1;NT-Alpha-1.1.1.1.3;NT-Alpha-1.1.1.1.3.2;NT-Alpha-1.1.1.1.3.2.Incertae_sedis;NT-Alpha-1.1.1.1.3.2.Incertae_sedis_OTU1
LR216287.1:2693345-2694812	NS;NS-Zeta;NS-Zeta-2;NS-Zeta-2_OTU1
LR216287.1:3918-5385	NS;NS-Zeta;NS-Zeta-2;NS-Zeta-2_OTU1
LT981265.1:1002314-1003780	NC;NC-Alpha
LUOZ01000014.1:6491-7959	NP;NP-Epsilon;NP-Epsilon-2;NP-Epsilon-2.1;NP-Epsilon-2.1_OTU2
MNFA01000040.1:1400-2867	NS;NS-Alpha;NS-Alpha-3;NS-Alpha-3.2;NS-Alpha-3.2.3;NS-Alpha-3.2.3.1;NS-Alpha-3.2.3.1.5
NSIR01000001.1:228456-229610	NP;NP-Gamma;NP-Gamma-2;NP-Gamma-2.2;NP-Gamma-2.2.5;NP-Gamma-2.2.5_OTU4
NSIS01000012.1:110486-111539	NP;NP-Gamma;NP-Gamma-2;NP-Gamma-2.1;NP-Gamma-2.1.3;NP-Gamma-2.1.3.1;NP-Gamma-2.1.3.1_OTU2
NVWC01000001.1:182917-184386	NP;NP-Gamma;NP-Gamma-2;NP-Gamma-2.1;NP-Gamma-2.1.3;NP-Gamma-2.1.3.2;NP-Gamma-2.1.3.2.2;NP-Gamma-2.1.3.2.2.2;NP-Gamma-2.1.3.2.2.2_OTU12
NZ_AEXL02000090.1:94351-95820	NP;NP-Gamma;NP-Gamma-2;NP-Gamma-2.1;NP-Gamma-2.1.3;NP-Gamma-2.1.3.2;NP-Gamma-2.1.3.2.3;NP-Gamma-2.1.3.2.3.2;NP-Gamma-2.1.3.2.3.2_OTU2
NZ_AHJG01000224.1:3276-4745	NP;NP-Gamma;NP-Gamma-2;NP-Gamma-2.2;NP-Gamma-2.2.5;NP-Gamma-2.2.5.1;NP-Gamma-2.2.5.1_OTU7
NZ_AJVI01000001.1:38165-39634	NP;NP-Gamma;NP-Gamma-2;NP-Gamma-2.1;NP-Gamma-2.1.3;NP-Gamma-2.1.3.2;NP-Gamma-2.1.3.2.1;NP-Gamma-2.1.3.2.1_OTU3
NZ_AVSQ01000019.1:27402-28871	NP;NP-Eta;NP-Eta-1;NP-Eta-1.2;NP-Eta-1.2.1;NP-Eta-1.2.1_OTU15
NZ_BGKI01000007.1:193646-195115	NP;NP-Gamma;NP-Gamma-2;NP-Gamma-2.1;NP-Gamma-2.1.3;NP-Gamma-2.1.3.2;NP-Gamma-2.1.3.2.3
NZ_CBTY010000008.1:401526-402995	NP;NP-Eta;NP-Eta-1;NP-Eta-1.2;NP-Eta-1.2.2;NP-Eta-1.2.2.2;NP-Eta-1.2.2.2_OTU2
NZ_FUYK01000013.1:14919-16387	NT;NT-Alpha;NT-Alpha-1;NT-Alpha-1.1;NT-Alpha-1.1.1;NT-Alpha-1.1.1.1;NT-Alpha-1.1.1.1.3;NT-Alpha-1.1.1.1.3.3;NT-Alpha-1.1.1.1.3.3_OTU3
NZ_LQMW01000026.1:5810-7279	NP;NP-Gamma;NP-Gamma-2;NP-Gamma-2.1;NP-Gamma-2.1.3;NP-Gamma-2.1.3.1;NP-Gamma-2.1.3.1_OTU2
NZ_MU078694.1:83176-84645	NP;NP-Gamma;NP-Gamma-2;NP-Gamma-2.1;NP-Gamma-2.1.3;NP-Gamma-2.1.3.2;NP-Gamma-2.1.3.2_OTU9
NZ_MU078707.1:3-834	NP;NP-Theta;NP-Theta-Incertae_sedis;NP-Theta-Incertae_sedis_OTU1
NZ_RCMB01000017.1:17933-19402	NT;NT-Alpha;NT-Alpha-1;NT-Alpha-1.1;NT-Alpha-1.1.2;NT-Alpha-1.1.2.2;NT-Alpha-1.1.2.2_OTU5
NZ_RCMC01000220.1:10434-11902	NT;NT-Alpha;NT-Alpha-1;NT-Alpha-1.1;NT-Alpha-1.1.1;NT-Alpha-1.1.1.1;NT-Alpha-1.1.1.1.3;NT-Alpha-1.1.1.1.3.2;NT-Alpha-1.1.1.1.3.2.Incertae_sedis;NT-Alpha-1.1.1.1.3.2.Incertae_sedis_OTU1
PAQJ01000007.1:7-421	NP;NP-Alpha;NP-Alpha-2;NP-Alpha-2.2;NP-Alpha-2.2.2;NP-Alpha-2.2.2.1;NP-Alpha-2.2.2.1.2;NP-Alpha-2.2.2.1.2.2;NP-Alpha-2.2.2.1.2.2_OTU3
PBZV01000028.1:57948-58463	NP;NP-Gamma;NP-Gamma-2;NP-Gamma-2.1;NP-Gamma-2.1.3;NP-Gamma-2.1.3.2;NP-Gamma-2.1.3.2.2;NP-Gamma-2.1.3.2.2.1
PFTD01000139.1:3013-4482	NP;NP-Gamma;NP-Gamma-2;NP-Gamma-2.2;NP-Gamma-2.2.5;NP-Gamma-2.2.5.1;NP-Gamma-2.2.5.1_OTU3
QCWB01000030.1:11003-11931	NS;NS-Alpha;NS-Alpha-3;NS-Alpha-3.2;NS-Alpha-3.2.1;NS-Alpha-3.2.1.2;NS-Alpha-3.2.1.2_OTU2
QCWC01000094.1:1-748	NS;NS-Zeta;NS-Zeta-2;NS-Zeta-2_OTU4
QCWD01000097.1:6579-7935	NS;NS-Incertae_sedis-1;NS-Incertae_sedis-1_OTU2
QHBN01000145.1:18501-19967	NS;NS-Gamma;NS-Gamma-2;NS-Gamma-2.3;NS-Gamma-2.3.2;NS-Gamma-2.3.2_OTU2
QLTN01000004.1:27455-28925	NP;NP-Alpha;NP-Alpha-2;NP-Alpha-2.2;NP-Alpha-2.2.2;NP-Alpha-2.2.2.1;NP-Alpha-2.2.2.1.2;NP-Alpha-2.2.2.1.2.3;NP-Alpha-2.2.2.1.2.3_OTU2
QOOS01000003.1:14650-16119	NP;NP-Gamma;NP-Gamma-2;NP-Gamma-2.1;NP-Gamma-2.1.3;NP-Gamma-2.1.3.1;NP-Gamma-2.1.3.1_OTU2
QQVN01000005.1:16296-17765	NP;NP-Theta;NP-Theta-Incertae_sedis;NP-Theta-Incertae_sedis_OTU1
QQVT01000001.1:601449-602918	NP;NP-Theta;NP-Theta-Incertae_sedis;NP-Theta-Incertae_sedis_OTU1
QYQE01000046.1:29725-31193	NT;NT-Alpha;NT-Alpha-Incertae_sedis;NT-Alpha-Incertae_sedis_OTU2
RHDB01000005.1:25065-26534	NP;NP-Eta;NP-Eta-1;NP-Eta-1.1;NP-Eta-1.1.2;NP-Eta-1.1.2_OTU8
RHDH01000031.1:4183-5652	NP;NP-Eta;NP-Eta-1;NP-Eta-1.1;NP-Eta-1.1.2;NP-Eta-1.1.2_OTU8
RHEZ01000118.1:6971-8440	NP;NP-Theta;NP-Theta-4;NP-Theta-4.1;NP-Theta-4.1.Incertae_sedis;NP-Theta-4.1.Incertae_sedis_OTU2
RHFA01000180.1:16809-18278	NP;NP-Theta;NP-Theta-4;NP-Theta-4.1;NP-Theta-4.1.Incertae_sedis;NP-Theta-4.1.Incertae_sedis_OTU2
SHMJ01000004.1:162109-163578	NP;NP-Gamma;NP-Gamma-2;NP-Gamma-2.1;NP-Gamma-2.1.2;NP-Gamma-2.1.2_OTU1
SHMM01000028.1:3808-5275	NP;NP-Epsilon;NP-Epsilon-2;NP-Epsilon-2.2;NP-Epsilon-2.2_OTU7
VBPH01000092.1:4045-5513	NT;NT-Alpha;NT-Alpha-1;NT-Alpha-1.2;NT-Alpha-1.2.1;NT-Alpha-1.2.1_OTU4
VBPL01000041.1:65323-66060	NT;NT-Alpha;NT-Alpha-1;NT-Alpha-1.2;NT-Alpha-1.2.2
VBPM01000025.1:5364-5988	NS;NS-Alpha;NS-Alpha-3;NS-Alpha-3.2;NS-Alpha-3.2.3;NS-Alpha-3.2.3.1;NS-Alpha-3.2.3.1.6;NS-Alpha-3.2.3.1.6.2
VBPO01000046.1:3-528	NS;NS-Delta;NS-Delta-1;NS-Delta-1.2;NS-Delta-1.2.2;NS-Delta-1.2.2_OTU1
VBPX01000018.1:26842-28310	NS;NS-Delta;NS-Delta-1;NS-Delta-1.2;NS-Delta-1.2.2;NS-Delta-1.2.2_OTU1
WJXE01000020.1:3727-5193	NS;NS-Gamma;NS-Gamma-2;NS-Gamma-2.3;NS-Gamma-2.3.2;NS-Gamma-2.3.2_OTU2
ENA|KP308700|KP308700.1:3798-5267	NP;NP-Delta
