# Supplementary material for: Linking 16S rRNA Gene Classification to amoA Gene Taxonomy Reveals Environmental Distribution of Ammonia-Oxidizing Archaeal Clades in Peatland Soils
Source: mSystems. 2021 Aug 31;6(4):10.1128/msystems.00546-21. doi: 10.1128/msystems.00546-21 (PMC12338138; doi:10.1128/msystems.00546-21)
Supplement: TABLE S1 [file msystems.00546-21-st001.xlsx]

## Sheet: Table_S1
ASV ID	Assigned clade	Fraction of database hits that show a specific taxonomy	Number of database hits
ASV1870	NS;NS-Gamma;NS-Gamma-2;NS-Gamma-2.3;NS-Gamma-2.3.2;NS-Gamma-2.3.2_OTU2	1	3
ASV2734	NT;NT-Alpha;NT-Alpha-1;NT-Alpha-1.1	0.67	3
ASV800	NP;NP-Delta	1	3
ASV10979	NS;NS-Gamma;NS-Gamma-2;NS-Gamma-2.3;NS-Gamma-2.3.2;NS-Gamma-2.3.2_OTU2	1	3
ASV3054	NP;NP-Gamma;NP-Gamma-2;NP-Gamma-2.2;NP-Gamma-2.2.5;NP-Gamma-2.2.5.1;NP-Gamma-2.2.5.1_OTU7	0.67	3
ASV3608	NS;NS-Zeta;NS-Zeta-2	0.67	3
ASV9058	Unassigned	1	1
ASV10248	NT;NT-Alpha;NT-Alpha-1;NT-Alpha-1.2	0.67	3
ASV2693	NS;NS-Zeta;NS-Zeta-2	0.67	3
ASV7485	Unassigned	1	1
ASV8323	Unassigned	1	1
ASV3821	NT;NT-Alpha;NT-Alpha-1;NT-Alpha-1.2	0.67	3
ASV17011	NT;NT-Alpha;NT-Alpha-1;NT-Alpha-1.1;NT-Alpha-1.1.1;NT-Alpha-1.1.1.1;NT-Alpha-1.1.1.1.3;NT-Alpha-1.1.1.1.3.2;NT-Alpha-1.1.1.1.3.2.Incertae_sedis	0.67	3
ASV5465	Unassigned	1	1
ASV12610	NS;NS-Zeta;NS-Zeta-2	0.67	3
ASV8089	NT;NT-Alpha;NT-Alpha-1;NT-Alpha-1.2	0.67	3
ASV2711	NT;NT-Alpha;NT-Alpha-1	0.67	3
ASV796	NT;NT-Alpha;NT-Alpha-1;NT-Alpha-1.2	0.67	3
ASV7372	NT;NT-Alpha;NT-Alpha-1;NT-Alpha-1.1;NT-Alpha-1.1.1	0.67	3
ASV1375	NS;NS-Zeta;NS-Zeta-2	0.67	3
ASV9936	NS;NS-Zeta;NS-Zeta-2	0.67	3
ASV72	NT;NT-Alpha;NT-Alpha-1;NT-Alpha-1.1;NT-Alpha-1.1.1;NT-Alpha-1.1.1.1;NT-Alpha-1.1.1.1.3;NT-Alpha-1.1.1.1.3.2;NT-Alpha-1.1.1.1.3.2.Incertae_sedis	0.67	3
ASV995	NS;NS-Gamma;NS-Gamma-2;NS-Gamma-2.3;NS-Gamma-2.3.2;NS-Gamma-2.3.2_OTU2	1	3
ASV10499	NT;NT-Alpha;NT-Alpha-1;NT-Alpha-1.1;NT-Alpha-1.1.1;NT-Alpha-1.1.1.1;NT-Alpha-1.1.1.1.3;NT-Alpha-1.1.1.1.3.2;NT-Alpha-1.1.1.1.3.2.Incertae_sedis;NT-Alpha-1.1.1.1.3.2.Incertae_sedis_OTU1	1	3
ASV5648	NT;NT-Alpha;NT-Alpha-1;NT-Alpha-1.2	0.67	3
ASV6630	NS;NS-Gamma;NS-Gamma-2;NS-Gamma-2.3;NS-Gamma-2.3.2;NS-Gamma-2.3.2_OTU2	1	3
ASV21083	NP;NP-Gamma;NP-Gamma-2;NP-Gamma-2.2;NP-Gamma-2.2.5;NP-Gamma-2.2.5.1	0.67	3
ASV1763	NT;NT-Alpha;NT-Alpha-1	0.67	3
ASV8842	NS;NS-Zeta;NS-Zeta-2	0.67	3
ASV3003	NS;NS-Gamma;NS-Gamma-2;NS-Gamma-2.3;NS-Gamma-2.3.2;NS-Gamma-2.3.2_OTU2	1	3
ASV5950	NT;NT-Alpha;NT-Alpha-1;NT-Alpha-1.2	0.67	3
ASV3103	NP;NP-Gamma;NP-Gamma-2;NP-Gamma-2.2;NP-Gamma-2.2.2;NP-Gamma-2.2.2.1;NP-Gamma-2.2.2.1_OTU5	1	3
ASV3343	NS;NS-Gamma;NS-Gamma-2;NS-Gamma-2.3;NS-Gamma-2.3.2;NS-Gamma-2.3.2_OTU2	0.67	3
ASV4511	NS;NS-Zeta;NS-Zeta-2	0.67	3
ASV2127	NS;NS-Delta;NS-Delta-1	0.67	3
ASV18686	NS;NS-Zeta;NS-Zeta-2	0.67	3
ASV111	NS;NS-Gamma;NS-Gamma-2;NS-Gamma-2.3;NS-Gamma-2.3.2;NS-Gamma-2.3.2_OTU2	1	3
ASV324	NT;NT-Alpha;NT-Alpha-1;NT-Alpha-1.1	0.67	3
ASV7230	Unassigned	1	1
ASV7014	NT;NT-Alpha;NT-Alpha-1	0.67	3
ASV61	NT;NT-Alpha;NT-Alpha-1;NT-Alpha-1.1	0.67	3
ASV1618	NS;NS-Gamma;NS-Gamma-2;NS-Gamma-2.3;NS-Gamma-2.3.2;NS-Gamma-2.3.2_OTU2	1	3
ASV7158	NP;NP-Delta	0.67	3
ASV863	NT;NT-Alpha;NT-Alpha-1;NT-Alpha-1.1	0.67	3
ASV1471	NS;NS-Delta;NS-Delta-1	0.67	3
ASV2630	NS;NS-Zeta;NS-Zeta-2	0.67	3
ASV2990	NT;NT-Alpha;NT-Alpha-1;NT-Alpha-1.1	0.67	3
ASV782	NP;NP-Eta;NP-Eta-1;NP-Eta-1.2;NP-Eta-1.2.1;NP-Eta-1.2.1_OTU15	0.67	3
ASV7748	NS;NS-Gamma;NS-Gamma-2;NS-Gamma-2.3;NS-Gamma-2.3.2;NS-Gamma-2.3.2_OTU2	1	3
