# Supplementary material for: Linking 16S rRNA Gene Classification to amoA Gene Taxonomy Reveals Environmental Distribution of Ammonia-Oxidizing Archaeal Clades in Peatland Soils
Source: mSystems. 2021 Aug 31;6(4):10.1128/msystems.00546-21. doi: 10.1128/msystems.00546-21 (PMC12338138; doi:10.1128/msystems.00546-21)
Supplement: TABLE S2 [file msystems.00546-21-st002.xlsx]

## Sheet: Sheet1
16S
Sequence ID	Description
JACVSK010000910.1	Pilophorus robustus small subunit ribosomal RNA gene	Contamination
NZ_AEXL02000002.1	Bacterium WH8-7 16S ribosomal RNA gene, partial sequence	Contamination
JAAZXO010000014.1	Uncultured marine bacterium 578 clone EBAC080-L31E09 genomic sequence	Contamination
JACVSK010000124.1	Uncultured bacterium clone TG-89 16S ribosomal RNA gene, partial sequence	Contamination
JAACAS010000716.1	Uncultured bacterium gene for 16S rRNA, partial sequence, clone: Suez.16S.Bac.29	Contamination
JAAZXO010000081.1	Closely related Nitrosopelagicus in 16S (NP-Epsilon) but the amoA sequence is NP-Gamma	sponge MAG
JH165283.1-NP-Epsilon	Marked as NP-Epsilon but both 16S and amoA are NP-Gamma	MAG
NZ_QURE01000023.1_NS_NS-Gamma	Problems with the sequence/contig ? Not clear position. Breaks the monophyly of groups	Scaffold, “The genomic features of acidophilic Thaumarchaeota”
WTHC01000047.1	Marked as NP-Epsilon but closely related to NP-Gamma	sponge MAG
JAAXHA010000027.1_NP_NP-Epsilon		sponge MAG
DP000238.1_NP_NP-Gamma_NP-Gamma-1_NP-Gamma-1.1_NP-Gamma-1.1_OTU1	Sequence from Cenarchaeum symbiosum, NP-Gamma but placed within NP-Theta. It’s a sponge symbiont and it is known that the 16S sequence is very different which might explain why it is difficult to be sure of its true place in the tree	sponge symbiont
JACAEH010000005.1_NS_NS-Alpha	Unusual long branch in the phylogenetic tree. Not closely related sequences after BLAST. Problably chimeric sequence.
