# Supplementary material for: Linking 16S rRNA Gene Classification to amoA Gene Taxonomy Reveals Environmental Distribution of Ammonia-Oxidizing Archaeal Clades in Peatland Soils
Source: mSystems. 2021 Aug 31;6(4):10.1128/msystems.00546-21. doi: 10.1128/msystems.00546-21 (PMC12338138; doi:10.1128/msystems.00546-21)
Supplement: TEXT S4 [file msystems.00546-21-t0004.txt]

>REF_JAAZXO010000081.1_NP_NP-Gamma
TGTACACACTACTTATTCATAGTAGTTGTTGCAGTTAACTCAACTCTGTTAACAATTAAT
GCAGGAGACTACATCTTTTACACTGACTGGGCTTGGACATCGTATACGGTATTTTCAATA
TCGCAAACTTTGATGCTTATTGTAGGAGCAACATACTATCTTACATTTACTGGCGTTCCA
GGCACAGCAACGTACTACGCTCTAATTATGACAGTATACACATGGATAGCAAAAGGTGCA
TGGTTTGCACTCGGATATCCATATGACTTCATTGTAACTCCAGTTTGGTTACCATCAGCA
ATGCTTTTGGATTTAGTCTACTGGGCAACAAAGAAGAACAAGCACTCCTTGATACTGTTT
GGCGGCGTACTGGTAGGAATGTCTTTACCATTATTCAACATGGTAAACCTGATAACAGTA
GCAGACCCGCTTGAAACGGCATTCAAATATCCAAGACCAACATTGCCACCATATATGACA
CCAATAGAACCGCAAGTAGGTAAGTTCTATAACAGTCCAGTTGCACTGGGCGCAGGTGCA
GGTGCAGTTTTGGCATGTACATTTGCAGCACTAGGTTGTAAATTGAACACT
>REF_BJHR01000029.1_NP_NP-Gamma
TGTACTCACTACTTATTCATAGTAGTAGTTGCAGTTAACTCAACACTGTTAACAATTAAT
GCAGGTGACTACATTTTCTATACTGACTGGGCTTGGACTTCGTTCACGGTATTTTCAATA
TCGCAAACGTTGATGCTTTGTGTAGGTGCAACATATTACCTAACATTTACAGGCGTTCCA
GGAACAGCAACGTACTACGGCCTAATTATGACAGTATACACATGGGTAGCAAAAGGCGCA
TGGTTTGCACTAGGTTATCCATATGACTTCATTGTAACACCCATTTGGTTACCCTCAGCG
ATGCTGTTGGATTTAGCCTATTGGGCAACAAAGAAGAACAAACACTCGTTGATACTGTTT
GGCGGAGTACTGGTAGGAATGTCTTTACCATTATTCAATATGGTAAACCTGATAACAGTA
GCGGACCCACTAGAAACGGCATTCAAATACCCAAGACCAACATTGCCACCATACATGACA
CCAATAGAACCTCAAGTAGGTAAATTCTATAACAGTCCAGTAGCACTGGGTGCAGGTGCA
GGTGCAGTTTTGTCGGTTACATTTACAGCATTAGGTTGTAAACTAAACACT
>REF_NZ_MU078694.1_NP_NP-Gamma
TGTACACACTACTTATTCATAGTAGTAGTTGCAGTTAACTCAACACTGTTAACAATTAAT
GCAGGAGACTACATCTTCTACACTGACTGGGCTTGGACATCGTATACGGTATTCTCAATA
TCGCAAACGTTGATGCTTCTTGTAGGTGCATGTTATTATCTAACATTTACAGGCGTTCCA
GGCACAGCAACGTACTACGCTCTAATTATGACAGTATACACATGGATAGCAAAAGCCGCA
TGGTTTTCGCTAGGATATCCATATGACTTCATTGTTACTCCAGTTTGGTTACCATCAGCG
ATGCTGTTGGACTTAGTATACTGGGCAACAAAGAAGAACAAGCACTCCTTGATACTGTTT
GGCGGCGTACTAGTAGGAATGTCATTACCATTATTCAATATGGTAAACCTGATAACAGTA
GCAGACCCACTAGAAACGGCATTCAAATATCCAAGACCAACATTGCCACCATATATGACA
CCAATCGAACCGCAAGTAGGGAAGTTCTATAACAGCCCAGTTGCTCTCGGTGCAGGTGCA
GGTGCAGTATTGGGTTGTACAATGGCAGCATTAGGTGTCAAACTGAACACT
>REF_CP046181.1_NP_NP-Gamma
TGTACACACTACTTATTCATAGTAGTGGTTGCAGTTAACTCAACACTGTTAACAATTAAT
GCAGGAGATTACATCTTCTACACTGACTGGGCTTGGACTTCGTACACGGTATTCTCAATA
TCGCAAACGTTGATGCTAATTGTAGGTGCTACATATTACCTAACATTTACTGGCGTTCCA
GGCACAGCAACGTACTACGCTCTAATTATGACAGTATACACATGGATAGCGAAAGGCGCA
TGGTTTTCGTTAGGATATCCATATGACTTCATTGTAACTCCAGTTTGGCTTCCATCAGCA
ATGCTGTTGGATTTGGTCTACTGGGCGACAAAGAAGAACAAGCACTCCTTGATACTGTTC
GGCGGCGTACTGGTAGGAATGTCATTGCCATTGTTCAACATGGTGAACCTGATAACAGTA
GCAGACCCACTAGAAACGGCATTCAAATATCCAAGACCAACATTGCCACCATACATGACA
CCGATAGAACCCCAAGTTGGTAAGTTCTATAACAGCCCAGTAGCGCTCGGTGCAGGTGCA
GGTGCAGTATTGGCATGTACGTTTGCAGCACTAGGTTGTAAACTCAACACT
>REF_CP030846.1_NP_NP-Eta
TGTACTCACTACTTGTTCATAGTAGTGGTTGCAGTAAACTCTACCCTGCTAACAATTAAC
GCAGGAGACTACATCTTCTACACCGATTGGGCCTGGACTTCGTTTGTCGTATTTTCAATA
TCACAAACACTGATGTTAGTAGTCGGCGCATGCTACTACCTGACATTTACTGGAGTCCCA
GGAACAGCAACGTATTATGCGTTGATAATGACTGTTTACACATGGGTAGCAAAAGGTGCA
TGGTTTGCACTCGGATACCCATATGACTTCATTGTAACACCCGTTTGGCTTCCGTCAGCA
ATGTTGCTTGACCTGGCATACTGGGCTACAAAGAAGAACAAGCACTCACTGATTCTATTT
GGTGGTGTGATGTGTGGAATGTCATTGCCGTTGTTTAACATGGTCAACCTCATCACTGTG
GCTGATCCATTAGAGACTGCATTCAAATATCCAAGACCAACGCTTCCGCCGTATATGACT
CCGATAGAGCCTGCCGTGGGCAAGTTCTATAACAGTCCAGTAGCACTAGGTGCTGGCGCG
GGTGCTGTATTATCAGTAACCATGGCCGCATTGGGATGCAAACTGAACACG
>REF_CP026995.1_NP_NP-Gamma
TGTACACACTACTTATTCATAGTAGTAGTTGCAGTTAACTCAACACTGTTAACAATTAAT
GCAGGAGACTACATCTTCTACACTGACTGGGCTTGGACTTCGTACACGGTATTTTCAATA
TCGCAAACGTTGATGCTAATTGTGGGTGCAACATATTACCTAACATTTACAGGCGTTCCA
GGCACAGCAACGTACTACGCTCTAATTATGACAGTATACACATGGGTAGCAAAAGCCGCA
TGGTTTTCGCTAGGATATCCATATGACTTCATTGTAGTTCCAGTTTGGTTACCATCAGCA
ATGCTGTTGGACTTGGTATACTGGGCAACAAAGAAGAACAAGCACTCCTTGATACTGTTT
GGCGGCGTACTGGTAGGAATGTCATTACCATTATTCAATATGGTAAACCTGATAACAGTT
GCAGACCCACTAGAAACGGCATTCAAATATCCAAGACCAACATTGCCACCATACATGACA
CCAATAGAACCTCAAGTTGGAAAGTTCTATAACAGCCCAGTGGCTTTAGGTGCAGGTGCG
GGTGCAGTATTGGCATGTACTTTTGCAGCATTAGGTTGCAAACTGAACACT
>REF_CP026994.1_NP_NP-Gamma
TGTACACACTACTTATTCATAGTAGTTGTTGCAGTTAACTCAACACTGTTAACAATTAAT
GCAGGAGACTACATCTTCTACACTGACTGGGCTTGGACTTCGTACACGGTATTTTCAATA
TCGCAAACGTTGATGCTTATTGTAGGTGCTACATACTATCTTACATTTACAGGCGTTCCA
GGCACAGCAACGTACTACGCTCTAATTATGACAGTATACACATGGATTGCAAAAGGTGCA
TGGTTTGCACTCGGATATCCATATGACTTCATTGTAACTCCAGTTTGGCTACCTTCAGCA
ATGCTGTTGGATTTGGTTTACTGGGCAACAAAGAAGAACAAGCACTCCTTGATACTGTTT
GGCGGCGTACTGGTAGGAATGTCATTACCATTGTTCAACATGGTAAACCTGATAACAGTA
GCAGACCCACTAGAAACGGCATTCAAATATCCAAGACCAACATTGCCACCATATATGACA
CCAATCGAACCGCAAGTCGGCAAATTCTATAACAGCCCAGTTGCTCTCGGTGCAGGTGCA
GGTGCAGTATTGGCATGTACATTTGCAGCTTTAGGTTGTAAATTGAACACT
>REF_CP026993.1_NP_NP-Gamma
TGTACACACTACTTATTCATAGTAGTAGTTGCAGTTAACTCAACACTGTTAACAATTAAT
GCAGGAGACTACATCTTCTACACTGACTGGGCTTGGACTTCGTACACGGTATTCTCAATA
TCGCAAACGTTGATGCTAATTGTAGGTGCTACATACTATCTTACATTTACAGGCGTTCCA
GGCACAGCAACGTACTACGCTCTAATTATGACGGTATACACATGGGTAGCAAAAGGCGCA
TGGTTCGCACTTGGTTATCCATATGACTTCATTGTAACTCCAGTTTGGCTACCTTCAGCA
ATGCTGTTGGACTTGGTTTACTGGGCAACAAAGAAGAACAAGCACAGCTTGATACTGTTC
GGCGGCGTACTAGTAGGAATGTCATTACCATTGTTCAACATGGTAAACCTGATAACAGTA
GCAGACCCACTAGAAACGGCATTCAAATATCCAAGACCAACATTGCCACCATATATGACA
CCAATCGAACCGCAAGTAGGTAAATTCTATAACAGCCCAGTTGCTCTCGGTGCAGGTGCA
GGTGCAGTATTGGCATGTACATTTGCAGCTTTAGGTTGTAAATTGAACACT
>REF_NZ_RCMB01000017.1_NT_NT-Alpha
TGTACTCACTACTTATTCATAGTAGTGGTAGCAGTAAACTCGACCTTGTTGACAATCAAC
GCGGGAGACTACATCTTCTATACTGACTGGGCATGGACATCATATGTGATATTCACTTTA
TCACAATCATTGATGCTCGCAGTCGGTGCAGCATATTACCTTACGTTCACTGGTGTACCA
GGAACAGCAACCTACTATGCGCTGATAATGACAGTGTATACATGGATTGCAAAAGGTGCG
TGGTTCTCCTTAGGATATCCGTACAGCTTCATCGTTGTACCAATATGGATCCCATCTGCA
ATACTGATGGATCTGGCGTATTGGGCAACCAAGAGAAACAAGCACATGCTTATCTTGGTT
GGAGGTGTGCTGTGTGGAATGTCAATGTCGATGTTTAACATGGTTAATCTATTGACAATA
GATGATCCATTAGAGACTGCATTCAAGTATCCAAGGACTACATTGCCTCCATACATGACT
CCTATAGAACCTCAAGTCGGAAAGTTCTATGATAGTCCTGTAGCGTTAGGTGCAGGTGCG
GGCGCAGTTTTGACAGTCACAATGACTGCATTAGGCTGCAAATTAACAACC
>REF_NZ_CBTY010000008.1_NP_NP-Eta
TGTACTCACTACTTGTTCATAGTAGTGGTTGCAGTCAACTCTACCCTGCTAACAATTAAT
GCAGGAGACTACATCTTCTACACTGACTGGGCCTGGACTTCGTTTGTCGTATTCTCAATA
TCGCAAACACTGATGTTAGTAGTCGGCGCATGCTACTATCTGACATTCACAGGAGTTCCA
GGAACGGCAACGTATTACGCGTTGATCATGACTGTCTATACGTGGGTTGCCAAAGGTGCA
TGGTTTGCACTCGGTTATCCATACGACTTCATTGTCACACCAGTTTGGCTACCATCAGCA
ATGCTGCTGGATCTGGCATACTGGGCAACAAAGAAGAACAAGCACTCGCTGATACTATTC
GGCGGTGTAATGGCAGGACTATCATTGCCGCTGTTCAACATGGTCAACTTGATCACGGTT
GCTGACCCGTTAGAGACTGCATTCAAATATCCAAGACCAACACTGCCTCCATACATGACT
CCGATCGAGCCCGCTGTAGGCAAATTCTATAACAGTCCAGTTGCACTCGGTGCAGGCGCA
GGTGCCGTACTATCGGTAACTATGGCCGCGTTGGGATGCAAGCTAAATACG
>REF_NZ_AVSQ01000019.1_NP_NP-Eta
TGTACTCACTACTTGTTCATAGTAGTGGTTGCAGTAAACTCTACCCTGCTAACAATTAAC
GCAGGAGACTACATCTTCTACACCGATTGGGCCTGGACTTCGTTTGTCGTATTTTCAATA
TCACAAACACTGATGTTAGTAGTCGGCGCATGCTACTACCTGACATTTACTGGAGTCCCA
GGAACAGCAACGTATTATGCGTTGATAATGACTGTTTACACATGGGTAGCAAAAGGTGCA
TGGTTTGCACTCGGATACCCATATGACTTCATTGTAACACCCGTTTGGCTACCGTCAGCA
ATGTTGCTTGACCTGGCGTACTGGGCTACAAAGAAGAACAAGCACTCACTGATACTATTC
GGTGGTGTGATGTGTGGAATGTCATTGCCGTTGTTTAACATGGTCAACCTCATCACTGTG
GCTGATCCATTAGAGACTGCATTCAAATATCCAAGACCAACGCTTCCGCCGTATATGACT
CCGATAGAGCCTGCCGTAGGCAAGTTCTATAACAGTCCAGTCGCACTAGGTGCTGGCGCG
GGTGCTGTATTATCAGTAACCATGGCCGCATTGGGATGCAAACTGAACACG
>REF_NZ_LQMW01000026.1_NP_NP-Gamma
TGTACACACTACTTATTCATAGTAGTAGTTGCAGTTAACTCTACACTGTTAACAATTAAT
GCAGGAGACTACATCTTCTACACTGACTGGGCTTGGACATCGTATACGGTATTCTCAATA
TCGCAAACTTTGATGCTTATTGTAGGAGCTACATATTATCTTACATTTACGGGCGTTCCA
GGCACAGCAACGTACTACGCTCTAATTATGACAGTATACACATGGGTAGCAAAAGGTGCA
TGGTTTGCACTCGGATATCCATATGACTTCATTGTAACTCCAGTTTGGTTACCATCAGCA
ATGCTTTTGGACTTAGTCTACTGGGCAACAAAGAAGAACAAGCACTCCTTGATACTGTTT
GGCGGCGTACTAGTAGGAATGTCTTTACCATTATTCAATATGGTAAACCTCATTACAGTT
GCAGACCCACTTGAAACGGCATTCAAGTATCCAAGACCAACATTGCCACCATATATGACA
CCAATAGAACCACAAGTCGGTAAGTTCTATAACAGTCCAGTCGCATTGGGCGCAGGTGCA
GGTGCAGTTTTGGCATGTACATTTGCAGCGTTAGGTTGTAAATTGAACACT
>REF_NZ_BGKI01000007.1_NP_NP-Gamma
TGTACACACTACTTATTCATAGTAGTAGTTGCAGTTAACTCAACACTGTTAACAATTAAT
GCAGGAGACTACATCTTCTACACTGACTGGGCTTGGACTTCGTACACGGTATTCTCAATA
TCGCAAACGTTGATGCTTATTGTAGGTGCAACATATTACCTAACATTTACAGGCGTTCCA
GGCACAGCAACGTACTACGCTCTAATTATGACAGTATACACATGGATAGCAAAAGCCGCA
TGGTTTTCGTTAGGATATCCATATGACTTCATTGTAGTTCCAGTTTGGTTACCTTCAGCG
ATGCTGTTGGACTTAGTCTACTGGGCAACAAAGAAGAACAAGCACTCCTTGATACTGTTT
GGCGGCGTACTGGTAGGAATGTCATTGCCATTGTTCAATATGGTAAACCTGATAACAGTA
GCAGACCCACTAGAAACGGCATTCAAATATCCAAGACCAACATTGCCACCATACATGACA
CCGATAGAACCTCAAGTTGGAAAGTTCTATAACAGCCCAGTGGCTTTAGGTGCAGGTGCT
GGTGCAGTATTGGCATGTACGTTTGCAGCGTTAGGTTGTAAACTTAACACT
>REF_NZ_AJVI01000001.1_NP_NP-Gamma
TGTACACACTACTTGTTCATAGTAGTGGTTGCAGTTAACTCTACACTGTTAACAATTAAC
GCAGGAGACTACATCTTCTACACTGACTGGGCTTGGACTTCGTACACGGTATTCTCAATA
TCGCAAACGTTGATGCTTTTAGTAGGTGCAACATATTACCTTACATTTACTGGCGTTCCA
GGCACAGCAACGTACTACGCTCTAATTATGACAGTATACACATGGATAGCAAAAGCCGCA
TGGTTTTCACTCGGTTATCCATATGACTTCATTGTAACTCCAGTTTGGCTACCATCAGCA
ATGCTGTTGGACTTAGTATACTGGGCAACAAAGAAGAACAAGCACTCCTTGATACTGTTC
GGCGGTGTACTGGTAGGAATGTCTTTACCATTGTTCAACATGGTAAACCTGATAACAGTA
GCAGACCCACTTGAAACGGCATTCAAATATCCAAGACCAACATTGCCACCATACATGACA
CCGATAGAACCCCAAGTAGGTAAGTTCTATAACAGCCCAGTCGCTCTCGGTGCAGGTGCA
GGTGCAGTTTTGGGATGTACATTTGCAGCATTAGGTTGTAAATTGAACACT
>REF_CP010868.1_NP_NP-Gamma
TGTACACACTACTTGTTCATAGTAGTGGTTGCAGTTAACTCTACACTGTTAACAATTAAT
GCAGGAGACTACATCTTCTACACTGACTGGGCTTGGACTTCGTACACGGTATTCTCAATA
TCGCAAACGTTGATGCTTATTGTAGGTGCAACATATTACCTAACATTTACAGGCGTTCCA
GGCACAGCAACGTACTACGCTCTGATTATGACAGTATACACATGGATAGCAAAAGCCGCA
TGGTTTTCACTCGGTTATCCATATGACTTCATTGTAACACCAGTTTGGTTACCATCAGCA
ATGCTGTTGGACTTAGTCTACTGGGCAACAAAGAAGAACAAGCACTCCTTGATACTGTTC
GGCGGCGTACTGGTAGGAATGTCGTTACCATTGTTCAACATGGTAAACCTGATAACAGTA
GCAGACCCACTTGAAACGGCATTCAAATATCCAAGACCAACATTGCCACCATACATGACA
CCGATAGAACCTCAGGTAGGTAAGTTCTATAACAGCCCAGTCGCTCTCGGTGCAGGTGCA
GGTGCAGTTTTGGGATGTACATTTGCAGCATTAGGTTGTAAACTCAATAC
>REF_QYQE01000046.1_NT_NT-Alpha
TGTACTCACTACTTGTTTATAGTAGTGGTAGCAGTCAACTCTACCTTGTTGACCATTAAT
GCCGGAGACTACATATTCTATACTGACTGGGCGTGGACTTCATTTGTGATATTTTCAGTA
TCACAGACACTCATGCTTGCTGTTGGTGCCGCGTACTACCTTACATTCACTGGAGTTCCA
GGAACTGCAACTTACTATGCACTGATAATGACGGTGTATACGTGGATTGCAAAAGGAGCG
TGGTTCTCACTAGGATATCCATATAGCTTCATAGTTGTACCAGTATGGATTCCGTCGGCC
ATGCTGATGGATTTGGTATATTGGGCAACAAAGAAGAACAAACACTCTCTCATTCTAATG
GGCGGTGTACTCTGTGGAATGTCTCTGCCAATGTTCAACATGATAAATCTCATAACGATA
GACGATCCGCTAGAGACTGCATTCAAATACCCAAGAACTACATTGCCTCCATACATGACT
CCAATAGAACCCCAGGTTGGAAAGTTCTATGATAGTCCGGTCGCGCTAGGTGCGGGTGCC
GGTGCTGTCCTGTCAGTTACAATGACAGCATTAGGTTGTAAATTGACAACG
>REF_VBPM01000025.1_NS_NS-Alpha
ACAACGCACTATTTGTTCATAGTAGTGGTTGCTGTCAATAGCACACTGCTAACCATCAAC
GCAGGAGACTATATCTTCTACACAGACTGGATGTGGACCTCTTTCGTAGTGTTTTCGGTC
TCGCAGTCAACTATGCTTGCTGTGGGTGCCATATACTACATGCTCTTCACAGGAGTACCT
GGAACGGCCACATACTACGCTACAATCATGACAATCTACACATGGGTCGCAAAGGGTGCA
TGGTTCGCACTGGGCTATCCGTACGACTTCATTGTGGTACCCATTTGGATACCTTCAGCA
ATGCTGTTGGATCTTACATACTGGGCTACAAGACGGAACAAGCACGCTGCAATCATCATC
GGTGGAACACTCGTTGGCCTATCGTTCCCGCTGTTCAACATGGTCAACCTGCTGCTCGTC
AAGGATCCACTTGAAACGGCATTCAAGTATCCTAGACCCACACTGCCTGCGTACATGACT
CCGATCGAGCCTCAGGTAGGTAAGTTCTACAACAGTCCCGTAGCCTTGGGCTCGGGAGCA
GGAGCGGTGCTGACAGTGCCGATCGCTGCGTTGGGTGCGAAGCTTAACACG
>REF_VBPL01000041.1_NT_NT-Alpha
TGTACTCACTACTTATTCATAGTAGTGGTGGCAGTCAACTCGACCTTGTTGACAATCAAC
GCAGGAGACTACATATTCTACACTGACTGGATGTGGACATCATATGTGATATTCACGTTA
TCACAATCACTGATGCTCGCAGTTGGTGCAGCGTATTACCTAACGTTCACTGGTGTTCCA
GGAACAGCAACTTACTATGCACTGATAATGACAGTGTATACGTGGATTGCAAAAGGTGCG
TGGTTCTCCTTAGGATATCCATATAGCTTCATTGTTGTACCAGTGTGGATTCCATCTGCA
ATATTGATGGACTTGGTATATTGGGCAACAAAGAAAAACAAACACTCTTTGATCCTAATG
GGTGGTGTGCTGTGTGGCATGTCAATGTCGATGTTCAACATGATCAATCTATTGACAATA
GATGATCCTCTTGAGACTGCTTTCAAATACCCAAGAACTACATTGCCTCCATACATGACT
CCTATAGAACCTCAAGTAGGAAAGTTCTATGATAGTCCAGTAGCACTAGGTGCGGGTGCC
GGTGCAGTTCTAACAGTTACAATGACTGCATTGGGATGCAAACTCACTACC
>REF_VBPO01000046.1_NS_NS-Delta
ACTACACACTATTTATTCATAGTTGTAGTTGCTGTAAATAGTACATTATTGACAATCAAC
GCAGGAGACTACATATTCTATACCGATTGGGCGTGGACATCATTCGTCGTATTCTCAATC
TCACAATCAACAATGCTCGTAGTAGGCGCAATCTATTACATGCTATTCACCGGAGTACCA
GGGACTGCAACATATTATGCAACCATCATGACTATCTATACATGGGTAGCTAAAGGTGCA
TGGTTTGCATTAGGATATCCATATGACTTCGTCGTGACGCCTGTTTGGATACCTTCAGCA
ATGTTGTTAGATTTGACATATTGGGCAACAAGAAGGAATAAACATGCTGCCATTATAATT
GGCGGAACATTGGTTGGACTTTCATTGCCAATGTTCAATATGATCAATCTGCTGCTAGTA
AGAGATCCTCTGGAGATGGCATTCAAGTATCCTCGACCTACATTGCCTCCATATATGACT
CCAATTGAGCCTCAGGTCGGTAAATTCTACAATAGTCCCGTAGCGCTAGGATCGGGAGCT
GGGGCCGTGCTAAGTGTTCCAATAGCTGCACTAGGTGCAAAACTCAATACA
>REF_VBPX01000018.1_NS_NS-Delta
ACTACACACTATTTATTCATAGTTGTAGTTGCTGTAAATAGTACATTATTGACAATCAAC
GCAGGAGACTACATATTCTATACCGATTGGGCGTGGACGTCATTCGTCGTATTCTCAATC
TCACAATCAACAATGCTCGTAGTAGGCGCAATCTATTACATGCTATTCACCGGAGTACCA
GGGACTGCAACATATTATGCAACCATTATGACTATCTATACATGGGTAGCTAAAGGTGCA
TGGTTTGCATTAGGATATCCATATGACTTCGTCGTGACGCCTGTTTGGATACCTTCAGCA
ATGTTGTTAGATTTGACATATTGGGCAACAAGAAGGAATAAACATGCTGCCATTATAATT
GGCGGAACATTGGTTGGACTTTCATTGCCAATGTTCAATATGATCAATCTGCTGCTAGTA
AGAGATCCTCTGGAGATGGCATTCAAGTATCCTCGACCTACATTGCCTCCATATATGACT
CCAATTGAGCCTCAGGTCGGTAAATTCTACAATAGTCCCGTAGCGCTAGGATCGGGAGCT
GGGGCCGTGCTAAGTGTTCCAATAGCTGCACTAGGTGCAAAACTCAATACA
>REF_LR216287.1_AB_NS_NS-Zeta
ACAACTCACTATTTATTCATAGTTGTTGTTGCAGTAAATAGTACGTTGCTTACAATCAAC
GCAGGAGATTATATCTTCTATACTGACTGGGCATGGACATCATTTGTTGTATTTTCAATT
TCTCAATCCACAATGCTTGTGGTAGGAGCTATATACTATATGTTGTTTACAGGTGTCCCA
GGTACAGCTACGTATTATGCAACTATAATGACTATATATACATGGGTTGCCAAAGGTGCA
TGGTTTGCATTGGGATATCCATACGATTTTGTCGTGGTTCCTGTTTGGATACCGTCGGCT
ATGTTGTTGGATTTGGCATACTGGGCAACAAGAAGGAACAAACACGCGGCTATATTGATC
GGTGGTGTATTGGTAGGAATGTCGCTGCCACTGTTTAATATGATCAACTTGTTACTAGTT
GCCGACCCCTTGGAAATGGCATTCAAGTATCCTAGACCCACGTTACCTCCATACATGACT
CCAATTGAACCCCAAGTAGGAAAGTTCTATAACAGTCCTGTCGCGTTAGGTGCCGGTGCA
GGAGCGGTACTTTGTGTCCCCATAGCGGCTTTGGGTGCTAAACTCAATACA
>REF_BGOU01000008.1_NP_NP-Gamma
TGTACTCACTACTTATTCATAGTAGTAGTTGCAGTTAACTCAACACTGTTAACAATTAAT
GCAGGTGACTACATTTTCTATACTGACTGGGCTTGGACTTCGTTCACGGTATTTTCAATA
TCGCAAACGTTGATGCTTTGTGTAGGTGCAACATATTACCTAACATTTACAGGCGTTCCA
GGAACAGCAACGTACTACGGCCTAATTATGACAGTATACACATGGGTAGCAAAAGGCGCA
TGGTTTGCACTAGGTTATCCATATGACTTCATTGTAACACCCATTTGGTTACCCTCAGCG
ATGCTGTTGGATTTAGCCTATTGGGCAACAAAGAAGAACAAACACTCGTTGATACTGTTT
GGCGGAGTACTGGTAGGAATGTCTTTACCATTATTCAATATGGTAAACCTGATAACAGTA
GCGGACCCACTAGAAACGGCATTCAAATACCCAAGACCAACATTGCCACCATACATGACA
CCAATAGAACCTCAAGTAGGTAAATTCTATAACAGTCCAGTAGCACTGGGTGCAGGTGCA
GGTGCAGTTTTGTCGGTTACATTTACAGCATTAGGTTGTAAACTAAACACT
>REF_QQVN01000005.1_NP_NP-Theta
TGTACCCACTACTTATTCATAGTAGTAGTTGCGGTTAACTCGACTTTGTTAACAATTAAT
GCAGGAGACTATATCTTCTACACTGACTGGGCCTGGACATCGTTTGTAGTATTCTCAATA
TCTCAAACGTTAATGCTTGTAGTAGGTGCAGCATATTACCTAACATTTACAGGCGTTCCT
GGAACAGCAACGTATTATGCGTTGATTATGACAGTATACACGTGGATTGCAAAAGGTGCA
TGGTTTGCACTCGGATATCCATACGACTTCATTGTTACACCAGTTTGGCTACCATCAGCA
ATGTTGATGGACTTGGCTTATTGGGCAACAAAGAGAAACAAACACTCACTGATACTGTTC
GGCGGTGTACTGGTAGGAATGTCTCTACCATTGTTCAACATGGTCAACTTGATTACGGTA
GCTGACCCACTAGAAACGGCCTTCAAATATCCAAGACCAACATTACCACCATACATGACA
CCCATAGAACCTCAAGTAGGTAAATTCTATAACAGCCCAGTAGCACTGGGAGCAGGTGCT
GGTGCAGTGTTGTCTGTAACTATGGCTGCGTTGGGATGTAAATTAACAACG
>REF_QOOS01000003.1_NP_NP-Gamma
TGTACACACTACTTATTCATAGTAGTAGTTGCAGTTAACTCTACACTGTTAACAATTAAT
GCAGGAGATTACATCTTCTACACTGACTGGGCTTGGACATCGTACACGGTATTTTCAATA
TCGCAAACTTTGATGCTTATTGTAGGAGCTACATATTATCTTACATTTACGGGCGTTCCA
GGCACAGCAACGTACTACGCTCTAATTATGACAGTATACACATGGATTGCAAAAGGTGCA
TGGTTTGCACTCGGATATCCATATGACTTCATTGTAACTCCAGTTTGGTTACCATCAGCA
ATGCTTTTGGACTTAGTCTACTGGGCAACAAAGAAGAACAAGCACTCCTTGATACTGTTT
GGCGGCGTACTAGTAGGAATGTCTTTACCATTATTCAATATGGTAAACCTCATTACAGTT
GCAGACCCGCTTGAAACGGCATTCAAATATCCAAGACCAACATTGCCACCATATATGACA
CCAATAGAACCCCAAGTAGGTAAGTTCTATAACAGCCCAGTCGCATTGGGCGCAGGTGCA
GGTGCAGTTTTGGCATGTACATTTGCAGCGTTAGGTTGTAAATTGAACACT
>REF_CP024014.1_NC_NC-Alpha
ACAATACACTACCTGTTCATAGTCGTAGTTGCAGTGAACTCAACGCTGTTGACCATCAAT
GCTGGAGACTACATCTTCTACTCTGATTGGATGTGGACATCATTTGTGATCTTCAATCTT
AGCCAGTCAACTATGCTTGTTGTTGGTGCCATCTACTACCTGCTATTCACAGGAGTGCCT
GGTACAGCAACTTATTATGCTACAATAATGACCATCTACACCTGGGTTGCAAAGTGGGCT
TGGATTGGAGGACTAGGCTATCCATACGACTTCATGATAGTCCCAGTGTGGATACCAAGC
GCAATGCTACTAGATCTAGCATACTGGGCAACCAGGAGGAACAAGCATGCAGCAATACTC
ATAGGAGGCTCTCTATTAGGAATGTCAATGCCACTCTTCAACATGATTAACCTGCTTACT
GTACATGACCCCTTAGAGATGGCATTCAAGTACCCAAGACCAACACTCCCAGCATACCTA
ACACCAATAGAGCCTCAGGTAGGTAAGTTCTATAACAGCCCAGTGGCACTAGCAGCAGGT
ATTAGCGCTGTTATAAGCGTACCAATGGCAGCCCTAGGAGCAAAGCTGAATACA
>REF_PFTD01000139.1_NP_NP-Gamma
TGTACTCACTACTTGTTCATAGTAGTAGTTGCAGTTAACTCTACACTGTTAACAATTAAT
GCAGGAGACTACATTTTCTATACTGACTGGGCTTGGACTTCGTTCACGGTATTTTCAATA
TCGCAAACGTTGATGCTTAGCGTAGGTGCAACATATTACCTAACGTTTACAGGCGTTCCA
GGAACAGCGACGTACTACGGCCTAATTATGACAGTATACACATGGGTAGCAAAAGGCGCA
TGGTTTGCTCTAGGTTATCCATATGACTTCATTGTAACACCAATTTGGTTACCATCAGCA
ATGCTGCTTGATTTAGCCTATTGGGCCACAAAGAAGAACAAACATTCGTTGATACTGTTT
GGCGGCGTACTTGTAGGAATGTCTTTACCATTATTCAATATGGTAAACCTGATAACAGTA
GCAGACCCACTAGAAACGGCATTCAAATATCCAAGACCGACATTGCCACCATACATGACA
CCAATAGAACCTCAAGTAGGTAAATTCTATAACAGTCCAGTAGCACTGGGTGCAGGTGCT
GGTGCAGTATTGTCAGTTACGTTTACAGCATTAGGTTGTAAGCTAAATACT
>REF_NSIR01000001.1_NP_NP-Gamma
TGTACTCACTACTTGTTCATAGTAGTAGTTGCAGTTAACTCAACTCTGTTAACAATTAAT
GCAGGAGACTACATTTTCTATACTGACTGGGCTTGGACTTCGTTTACGGTATTTTCAATA
TCACAAACGTTGATGCTCTGCGTAGGTGCAACATATTACCTGACATTTACAGGTGTTCCA
GGAACAGCAACGTATTATGCCCTAATCATGACAGTATACACATGGGTAGCAAAAGGCGCA
TGGTTTGCACTAGGTTATCCATATGACTTTATTGTAACACCAATTTGGTTACCATCAGCA
ATGTTGCTTGATTTAGCCTATTGGGCAACAAAAAAGAACAAGCACTCCTTGATACTGTTT
GGCGGCGTACTGGTAGGAATGTCTTTACCATTATTCAACATGGTAAACCTGATAACAGTA
GCAGACCCACTAGAAACGGCCTTCAAATATCCAAGACCAACATTACCACCTTACATGACA
CCAATAGAGCCTCAAGTAGGTAAATTCTATAACAGTCCTGTAGCATTGGGCGCAGGTGCA
GGTGCAGTATTGTCAGTTACATTTACAGCGTTAGGTTGTAAACTAAACACT
>REF_NSIS01000012.1_NP_NP-Gamma
TGTACACACTACTTATTCATAGTAGTTGTTGCAGTTAACTCAACTCTGTTAACAATTAAT
GCAGGAGATTACATCTTCTACACTGACTGGGCTTGGACATCGTTTACGGTATTTTCAATA
TCGCAAACTTTGATGCTTATTGTAGGAGCAACATACTATCTTACATTTACAGGCGTTCCA
GGCACAGCAACGTACTACGCTCTAATTATGACAGTATACACATGGATAGCAAAAGGTGCA
TGGTTTGCACTAGGATACCCATATGACTTCATTGTAACTCCAGTTTGGTTACCATCAGCA
ATGCTTTTGGATTTAGTCTACTGGGCAACAAAGAAGAACAAACACTCGTTGATACTGTTT
GGCGGCGTACTGGTAGGAATGTCTTTACCATTATTCAATATGGTAAACCTCATAACAGTT
GCAGACCCACTTGAAACGGCATTCAAATATCCAAGACCAACATTGCCACCATATATGACA
CCGATAGAACCCCAAGTAGGTAAGTTCTATAACAGTCCAGTCGCACTGGGCGCAGGTGCA
GGTGCAGTTTTGGCATGTACATTTGCAGCACTCGGTTGTAAATTGAACACT
>REF_CP012850.1_AB_NS_NS-Zeta
ACAACTCACTATTTGTTCATAGTTGTTGTTGCAGTAAATAGTACGTTGCTTACAATCAAC
GCAGGAGATTATATCTTCTATACTGACTGGGCATGGACATCATTCGTCGTATTCTCGATT
TCTCAATCCACAATGCTTGTGGTAGGAGCTATATACTATATGTTGTTTACCGGTGTCCCT
GGCACGGCTACGTATTACGCAACTATTATGACGATTTATACATGGGTTGCCAAAGGAGCA
TGGTTCGCATTGGGATACCCGTACGATTTTGTCGTGGTTCCTGTTTGGATACCGTCTGCT
ATGTTATTGGATTTGGCGTACTGGGCAACAAGAAGAAACAAACACGCGGCTATATTAATT
GGTGGTGTATTGGTAGGAATGTCACTCCCACTGTTTAATATGATTAACTTATTGCTGGTT
GCTGACCCATTAGAAATGGCATTCAAATATCCTAGACCCACATTACCACCATACATGACT
CCAATTGAACCACAGGTAGGAAAGTTCTATAACAGTCCTGTCGCGTTGGGAGCAGGAGCT
GGAGCGGTGCTTTGTGTACCTATAGCGGCCTTGGGTGCAAAACTCAATACT
>REF_LN890280.1_NT_NT-Alpha
TGTACTCACTACTTATTCATAGTAGTGGTAGCAGTCAACTCGACCTTGTTGACAATCAAC
GCAGGAGACTACATCTTCTATACTGACTGGATGTGGACATCTTATGTGATATTTACTCTA
TCACAATCATTGATGCTCGCAGTCGGTGCAGCATACTACCTTACGTTCACTGGCGTTCCA
GGAACAGCAACATACTATGCACTAATTATGACAGTGTATACTTGGATTGCAAAAGGTGCG
TGGTTCTCCTTAGGATATCCATACAGCTTCGTCGTTGTGCCAATGTGGATTCCATCTGCA
ATATTGATGGATTTGGCATATTGGGCAACAAAGAGAAACAAACACTCTTTGATCCTGATA
GGCGGTGTACTCTGTGGTATGTCAATGTCGTTGTTCAACATGATCAATCTAATCACAATA
GATGATCCTCTTGAGACTGCTTTCAAATACCCAAGAACCACATTGCCTCCATACATGACT
CCAATAGAACCCCAAGTAGGAAAGTTCTATGATAGTCCCGTCGCGTTAGGTGCAGGCGCT
AGTGCAGTTTTGACAGTAACAATGACTGCATTGGGTTGCAAATTAACAACA
>REF_LFLC01000014.1_NP_NP-Gamma
TGTACACACTACTTATTCATAGTAGTAGTTGCAGTTAACTCAACACTGTTAACAATTAAT
GCAGGAGATTACATTTTCTATACTGACTGGGCTTGGACTTCGTACACGGTATTTTCAATA
TCGCAAACGTTGATGCTTCTCGTAGGTGCATGTTATTATCTTACGTTTACAGGCGTTCCA
GGCACAGCAACATACTACGCTCTGATCATGACAGTATACACATGGATAGCAAAAGGTGCA
TGGTTTTCACTCGGATATCCATATGACTTTATTGTTACACCAGTTTGGCTACCATCAGCA
ATGCTGTTGGACTTAGTTTACTGGGCAACAAAGAAGAACAAACATTCTTTGATACTGTTC
GGAGGAGTACTGGTAGGAATGTCTTTGCCATTATTCAATATGGTAAACCTGATAACAGTA
GCGGACCCACTTGAAACGGCATTCAAGTATCCAAGACCAACATTGCCACCATACATGACA
CCGATTGAACCGCAGGTAGGAAAGTTCTATAACAGTCCAGTTGCGTTAGGTGCAGGTGCA
GGTGCAGTATTGGGATGTACATTTGCAGCATTAGGTTGTAAACTAAACACT
>REF_LFEW01000007.1_NP_NP-Gamma
TGTACACACTACTTATTCATAGTAGTTGTTGCAGTTAACTCAACTCTGTTAACAATTAAT
GCAGGAGATTACATCTTCTACACTGACTGGGCTTGGACATCGTATACGGTATTTTCAATA
TCGCAAACTTTGATGCTTATTGTAGGAGCAACATACTATCTTACATTTACAGGCGTTCCA
GGCACAGCAACGTACTACGCTCTAATTATGACAGTATACACATGGATAGCAAAAGGTGCA
TGGTTTGCACTAGGATACCCATATGACTTCATTGTAACTCCAGTTTGGTTACCATCAGCA
ATGCTTTTGGATTTAGTCTACTGGGCAACAAAGAAGAACAAACACTCGTTGATACTGTTT
GGCGGCGTACTGGTAGGAATGTCTTTACCATTATTCAATATGGTAAACCTGATAACAGTT
GCAGACCCACTTGAAACGGCATTCAAATATCCAAGACCAACATTGCCACCATATATGACA
CCGATAGAACCCCAAGTAGGTAAGTTCTATAACAGTCCAGTCGCACTGGGCGCAGGTGCA
GGTGCAGTATTGGCATGTACATTTGCAGCACTCGGTTGTAAATTGAACACT
>REF_LDXL01000006.1_NP_NP-Delta
TGTACACACTACTTATTCATAGTAGTAGTCGCAGTCAACTCAACTCTACTAACAATTAAT
GCAGGAGATTATATCTTCTACACAGATTGGGCTTGGACATCATTTGTAGTATTCTCTATA
TCGCAAACATTGATGCTTACGGTAGGAGCAGTCTACTACCTTACATTTACGGGTGTTCCA
GGAACAGCAACATATTACGGATTAATCATGACAGTGTATACCTGGGTAGCAAAAGGCGCA
TGGTTTGCACTAGGTTATCCATATGACTTCATTGTCACCCCAGTATGGATTCCATCAGCA
ATGTTGTTGGACTTGGCGTATTGGGCTACAAAGAAGAACAAGCACTCACTCATACTGTTT
GGTGGAGTCATGGTCGGAATGTCGTTACCGCTATTCAACATGGTAAATTTGATCACGGTA
GCAGATCCGCTAGAGACTGCATTCAAGTATCCAAGACCCACGTTACCACCATATATGACA
CCGATAGAACCACAGGTAGGAAAGTTCTACAACAGTCCCGTCGCGCTTGGCGCAGGTGCT
GGTGCTGTGTTGTCGGTTACGTTTGCCGCGTTAGGTTGTAAACTTAACACG
>REF_CM001158.1_NP_NP-Gamma
TGTACTCACTACTTATTCATAGTAGTAGTTGCAGTTAACTCTACACTGTTAACAATTAAT
GCAGGAGACTACATTTTCTATACTGACTGGGCTTGGACATCCTTTGTGGTATTTTCAATA
TCACAAACATTGATGCTCGCGGTAGGTGCAACATACTACCTGACATTTACAGGTGTTCCA
GGAACAGCGACGTATTACGCCCTAATTATGACAGTATACACATGGATAGCAAAAGGTGCA
TGGTTTGCACTAGGATATCCATATGACTTCATTGTAACACCAGTTTGGTTACCATCAGCA
ATGTTGCTTGATTTAGCCTATTGGGCCACAAAGAAGAACAAGCACTCCTTGATACTGTTT
GGCGGCGTACTAGTAGGAATGTCTTTACCATTATTCAACATGGTAAACCTGATAACAGTA
GCAGACCCACTAGAAACGGCATTCAAATACCCAAGACCAACATTACCACCATACATGACA
CCAATAGAACCTCAAGTAGGTAAATTCTATAACAGTCCAGTAGCACTGGGTGCAGGTGCA
GGTGCAGTATTGTCGGTTACATTTACAGCATTAGGTTGTAAATTAAACACT
>REF_CP007174.1_NS_NS-Alpha
ACAACGCACTACCTATTCATAGTAGTCGTTGCTGTCAACAGCACGCTGCTAACCATCAAC
GCAGGAGACTACATCTTCTACACAGACTGGATGTGGACATCCTTCGTAGTATTCTCCGTG
TCACAGTCGACGATGCTCGCTGTGGGTGCGGTATACTACATGTTGTTCACAGGCGTTCCG
GGCACGGCCACATACTACGCCACAATCATGACTATCTACACATGGGTTGCAAAGGGTGCA
TGGTTTGCACTTGGCTATCCATACGACTTCATCGTGGTGCCAGTGTGGATCCCATCGGCA
ATGCTGTTGGACCTCACGTACTGGGCGACAAGACGCAACAAGCACGCTGTCATCATCATC
GGCGGCACGCTGGTTGGCCTATCACTTCCGCTGTTCAACATGGTCAACCTGTTGCTCATC
AGGGACCCGCTTGAGGTAGCCTTCAAGTATCCGAGACCGACGCTGCCTGCATACATGACG
CCTATAGAGCCTCAGGTAGGTAAGTTTTACAACTCGCCTGTGGCGCTAGGTTCTGGCGCT
AGTGCAGTGCTAACAGTACCCATGACTGCGTTGGGTGCAAAACTTAACACG
>REF_CP007536.1_NS_NS-Alpha
ACAACGCACTACATATTCATAGTAGTCGTTGCTGTCAACAGCACGCTGCTAACCATCAAC
GCAGGAGACTACATCTTCTACACAGACTGGATGTGGACATCCTTCGTAGTATTCTCCGTG
TCACAGTCGACGATGCTCGCTGTGGGTGCGGTATACTACATGTTGTTCACAGGCGTTCCG
GGTACAGCCACATACTACGCCACAATCATGACTATCTACACATGGGTCGCAAAGGGTGCA
TGGTTTGCACTTGGCTATCCATACGACTTCATCGTGGTGCCAGTGTGGATTCCGTCGGCA
ATGCTGTTGGACCTCACGTACTGGGCGACAAGACGCAACAAGCACGCTGTCATCATCATT
GGCGGCACGCTGGTTGGCCTATCCTTCCCGCTGTTCAACATGGTCAACCTGTTGCTCGTC
AGGGACCCGCTTGAGGTAGCCTTCAAGTATCCGAGACCGACGCTGCCTGCATACATGACG
CCTATAGAGCCCCAGGTAGGTAAGTTTTACAACTCGCCTGTGGCGCTAGGTTCTGGCGCT
AGTGCAGTGCTAACAGTACCCATGACTGCGTTGGGTGCGAAACTTAACACG
>REF_CP002408.1_NS_NS-Alpha
ACAACGCACTACTTGTTCATAGTAGTGGTTGCTGTCAACAGCACACTGCTAACCATCAAC
GCAGGTGACTACATCTTCTACACGGACTGGATGTGGACCTCCTTCGTAGTATTCTCGATC
TCCCAGTCTACAATGCTCGTAGTGGGCGCGATATACTACATGCTCTTCACAGGAGTACCA
GGAACGGCCACATACTATGCAACAATCATGACAATCTACACCTGGGTTGCAAAGGGCGCA
TGGTTCGCACTCGGCTACCCGTACGACTTCATCGTGGTGCCTGTGTGGATACCTTCAGCA
ATGCTGTTGGATCTCACATACTGGGCAACAAGAAGGAACAAGCACGCTGCAATCATTATC
GGTGGAACACTGGTTGGCCTCTCGTTCCCGCTGTTCAACATGGTCAACCTGCTGCTCGTC
AGAGACCCGCTCGAAGTGGCATTCAAGTATCCAAGGCCTACGCTGCCTGCATACATGACG
CCAATCGAACCTCAGGTGGGCAAGTTCTACAACAGTCCTGTAGCCTTGGGTTCAGGAGCA
GGAGCAGTGCTGTCAGTTCCCATTGCTGCATTGGGTGCGAAGCTTAACACG
>REF_CP003843.1_NP_NP-Gamma
TGTACACACTACTTATTCATAGTAGTAGTTGCAGTTAACTCAACACTGTTAACAATTAAT
GCAGGAGACTACATCTTCTACACTGACTGGGCTTGGACTTCGTACACGGTATTCTCAATA
TCGCAAACGTTGATGCTTATTGTAGGTGCAACATATTACCTAACATTTACAGGCGTTCCA
GGCACAGCAACGTACTACGCTCTAATTATGACAGTATACACATGGGTAGCAAAAGCCGCA
TGGTTTTCGCTAGGATACCCATATGACTTCATTGTAACTCCAGTTTGGTTACCATCAGCA
ATGCTGTTGGACTTAGTTTACTGGGCTACAAAGAAGAACAAGCACTCCTTGATACTGTTT
GGCGGCGTACTAGTAGGAATGTCTTTACCATTGTTCAACATGGTAAACCTGATAACAGTA
GCAGACCCACTAGAGACGGCATTCAAATATCCAAGACCAACATTGCCACCATATATGACA
CCAATCGAACCGCAAGTAGGCAAATTCTATAACAGCCCAGTTGCACTCGGTGCAGGTGCA
GGTGCAGTATTGGCATGTACATTTGCAGCATTAGGTTGTAAATTGAATACT
>REF_CP003842.1_NP_NP-Gamma
TGTACACACTACTTGTTCATAGTAGTGGTTGCAGTTAACTCTACACTGTTAACAATTAAC
GCAGGAGACTACATCTTCTACACTGACTGGGCTTGGACTTCGTACACGGTATTCTCAATA
TCGCAAACGTTGATGCTTTTAGTAGGTGCAACATATTACCTTACATTTACTGGCGTTCCA
GGCACAGCAACGTACTACGCTCTAATTATGACAGTATACACATGGATAGCAAAAGCCGCA
TGGTTTTCACTCGGTTATCCATATGACTTCATTGTAACTCCAGTTTGGCTACCATCAGCA
ATGCTGTTGGACTTAGTATACTGGGCAACAAAGAAGAACAAGCACTCCTTGATACTGTTC
GGCGGTGTACTGGTAGGAATGTCTTTACCATTGTTCAACATGGTAAACCTGATAACAGTA
GCAGACCCACTTGAAACGGCATTCAAATATCCAAGACCAACATTGCCACCATACATGACA
CCGATAGAACCCCAAGTAGGTAAGTTCTATAACAGCCCAGTCGCTCTCGGTGCAGGTGCA
GGTGCAGTTTTGGGATGTACATTTGCAGCATTAGGTTGTAAATTGAACACT
>REF_CP000866.1_NP_NP-Gamma
TGTACACACTACTTGTTCATAGTAGTGGTTGCAGTTAACTCTACACTGTTAACAATTAAT
GCAGGAGACTACATCTTCTACACTGACTGGGCTTGGACTTCGTACACGGTATTCTCAATA
TCGCAAACGTTGATGCTTATTGTAGGTGCAACATATTACCTAACATTTACAGGCGTTCCA
GGCACAGCAACGTACTACGCTCTGATTATGACAGTTTACACATGGATTGCAAAGGCAGCC
TGGTTCTCACTAGGTTATCCATATGACTTCATTGTAACACCAGTTTGGTTACCATCAGCA
ATGCTGTTGGACTTAGTCTACTGGGCAACAAAGAAGAACAAGCACTCCTTGATACTGTTC
GGCGGTGTACTGGTAGGAATGTCATTACCATTGTTCAACATGGTAAACCTGATAACAGTA
GCAGACCCACTAGAAACGGCATTCAAGTATCCAAGACCAACATTGCCACCATACATGACA
CCGATAGAACCCCAAGTAGGTAAGTTCTATAACAGCCCAGTTGCTCTCGGTGCAGGTGCA
GGTGCAGTTTTGGGATGTACATTTGCAGCGTTAGGTTGTAAATTGAATACA
>REF_AXWL01000001.1_NP_NP-Gamma
GTACACACTACTTGTTCATAGTAGTGGTTGCAGTTAATTCTACATTGTTATCAATTAACG
CAGGAGACTACATCTTCTACACTGACTGGGCTTGGACTTCATTTGTGGTATTCTCAATAT
CACAAACGTTGATGCTTGTAGTAGGTGCATGTTATTACCTTACATTTACAGGTGTTCCAG
GTACAGCGACGTACTACGCTCTAATTATGACAGTATACACATGGGTAGCAAAAGGTGCAT
GGTTTTCACTAGGATATCCATATGACTTCATTGTAACTCCAGTTTGGTTACCATCAGCAA
TGCTGTTGGACTTAGTTTACTGGGCAACAAAGAAGAACAAGCACTCCTTGATACTGTTTG
GCGGCGTACTAGTAGGAATGTCATTACCGTTATTCAATATGGTAAACCTGATAACAGTAG
CAGACCCGCTTGAAACGGCATTCAAATATCCGAGACCAACATTACCACCATATATGACAC
CGATAGAACCGCAGGTAGGAAAGTTCTATAATAGTCCAGTAGCGCTGGGTGCCGGTGCCG
GTGCAGTATTGTCAGTCACTATGGCTGCGTTGGGTTGTAAACTCAC
>REF_ARWO01000004.1_NP_NP-Alpha
TGTACTCATTATCTATTCATAGTTGTAGTTGCAGTCAACTCAACTTTGTTAACAATTAAC
TCTGGAGATTATATCTTCTACACTGATTGGGCTTGGACATCATTCGTGGTATTCTCAATT
GCCAATACTTTGATGACCATTGTCGGTGCTGTGTATTATCTTACATTTACGGGCGTACCT
GGTACTGCAACGTACTATGGTCTGATTATGCAAGTCTATACTTGGGTTGCAAAAGTTGCA
TGGTTTGCACTTGGCTATCCAGTAGATTTCATCGTTCATCCAATGTGGATTCCATCGTGT
ATGCTGTTGGACTTGGCATATTGGGCGACAAAGAAGAATAAACACTCGCTGATATTCTTT
GGTGGGGTTTTAGTTGGAATGTCAATGCCACTGTTCAACATGGTACAGTTGATGTTGATA
GCAGATCCACTAGAAACTGCATTCAAGTATCCAAGACCAACATTGCCTCCATACATGACG
CCGATAGAACCGCAGGTAGGTAAGTTCTACAATAGCCCAGTAGCTTTGGGAGCGGGAGCT
GGATCGGTACTAGCATGTACATTTGCAGCATTAGGTTGTAAGCTTAACACA
>REF_AFPU01000001.1_NP_NP-Gamma
TGTACTCACTACTTGTTCATAGTAGTAGTTGCAGTTAACTCTACACTGTTAACAATTAAT
GCAGGAGACTACATTTTCTATACTGACTGGGCTTGGACATCGTTTACGGTATTTTCAATA
TCGCAAACTTTGATGCTTTGCGTAGGTGCAACATATTACCTAACGTTTACAGGCGTTCCA
GGAACAGCGACGTATTACGCCCTAATTATGACAGTATACACATGGATAGCAAAAGGTGCA
TGGTTTGCTCTAGGTTATCCATATGACTTCATTGTAACACCAGTTTGGTTGCCATCAGCA
ATGTTGCTTGATTTGGCATATTGGGCTACAAAGAAGAACAAACATTCATTGATACTGTTT
GGCGGTGTACTTGTAGGAATGTCTTTACCATTATTCAACATGGTAAACCTGATAACAGTA
GCAGACCCACTAGAAACGGCATTCAAATATCCAAGACCAACATTGCCACCATACATGACA
CCAATAGAGCCTCAAGTAGGTAAATTCTATAACAGTCCAGTAGCACTGGGTGCAGGTGCT
GGTGCAGTATTGTCAGTTACGTTTACAGCATTAGGTTGTAAGCTAAACACT
>REF_DADK01000024.1_NP_NP-Gamma
TGTACGCACTACTTGTTCATAGTAGTAGTTGCAGTTAATTCAACACTGTTGACAATTAAT
GCAGGAGACTATATCTTCTATACTGACTGGGCTTGGACTTCGTACACGGTATTCTCAATA
TCGCAAACGTTGATGCTTATTGTAGGTGCAACATACTACCTAACATTCACAGGCGTTCCA
GGCACAGCGACGTACTACGCTCTGATTATGACAGTATACACATGGATAGCTAAAGGCGCA
TGGTTTGCACTTGGATATCCATATGACTTCATTGTAACTCCGATATGGTTACCATCAGCA
ATGCTGTTGGATCTTGTTTATTGGGCGACAAAGAAGAACAAGCACTCCTTGATACTGTTT
GGCGGCGTACTAGTAGGAATGTCATTACCGTTGTTCAACATGGTAAACCTGATAACAGTG
GCAGACCCACTTGAAACGGCATTCAAATATCCGAGACCGACACTGCCACCATACATGACA
CCGATAGAACCGCAGGTAGGCAAGTTCTATAACAGCCCAGTTGCTCTCGGTGCAGGTGCA
GGCGCAGTATTGGCATGTACGTTTGCAGCTCTTGGTTGTAAACTAAACACT
>REF_DAKM01000053.1_AB_NS_NS-Gamma
ACAACCCACTATCTGTTCATTGTTGTAGTTGCTGTCAATAGCACGCTACTGACAATTAAC
GCAGGAGACTATATCTTCTACACCGACTGGGCTTGGACATCCTTTGTAATATTTTCGATT
TCACAATCGACTATGCTTGCAGTAGGAGCTGTCTATTACTTGCTCTTTACAGGAGTTCCA
GGAACAGCCACGTATTACGCAACCATAATGACTATCTATACATGGGTTGCAAAAGGTGCG
TGGTTTGCATTAGGATACCCATATGACTTCGTAGCGGTACCAGTATGGATACCTTCAGCC
ATGTTGTTGGACCTTACGTATTGGGCTACGCGGCGCAATAAGCACATGCTAATACTTGTC
GGCGGTACCTTGGTTGGTCTATCACTTCCGTTATTCAACATGATCAACCTGCTGCTAGTG
CGAGATCCGTTGGAAGTCGCATTCAAGTATCCTAGGCCCACATTGCCACCTTATATGACG
CCAATTGAGCCTCAGGTCGGAAAGTTCTACAATAGTCCCGTTGCCTTGGGAGCAGGCGCT
TCAGCAGTGCTAACTGTACCGATAGCAGCATTGGGTGCTAAACTAAACACG
>REF_DAMC01000088.1_NP_NP-Eta
TGTACGCACTACTTATTCATAGTAGTCGTTGCAGTCAACTCAACCCTGCTAACAATCAAC
GCAGGAGACTACATCTTCTACACTGACTGGGCATGGACTTCTTATGTGGTATTCTCAATA
TCACAATCATTGATGTTAGTCGTAGGTGCAACCTACTATCTGACATTCACAGGAGTTCCA
GGAACCGCAACATACTACGCGCTGATTATGACCGTGTATACATGGATCGCAAAAGGCGCA
TGGTTTGCTCTCGGTTACCCATATGACTTCATTGTCACGCCGGTATGGTTACCATCAGCA
ATGTTGCTCGACTTAGTATATTGGGCAACAAAGAAGAACAAACACTCACTGATTCTATTC
GGTGGTGTGTTGGTAGGAATGTCCTTACCACTGTTCAACATGGTCAACCTAATCACTGTC
GCTGACCCATTAGAGACTGCATTCAAATATCCAAGACCAACGCTAGCCCCATACATGACT
CCAATAGAACCCCAAGTGGGCAAATTCTATAACAGTCCAGTAGCACTCGGTGCAGGTGCA
GGTGCTGTCTTATCGACAACCTTTGCCGCTCTAGGATGCAAACTGAACACA
>REF_PAQJ01000007.1_NP_NP-Alpha
TGTACTCATTATCTGTTTATTGTCGTAGTTGCGGTAAACTCAACTTTATTGACAATTAAC
TCTGGTGACTATATCTTCTATACTGATTGGGCTTGGACTTCATTTGTAGTATTTTCTATA
GCTAATACTTTGATGACAGTTGTTGGTGCTGTGTACTATCTTACATTTACTGGTGTACCC
GGTACTGCATCGTATTACGGTTTGATTATGCAAGTCTATACTTGGGTTGCAAAAGTTGCA
TGGTTTGCACTTGGTTACCCAGCAGACTTTATTGTTCATCCAATGTGGATTCCATCGTGT
ATGTTATTGGACTTGGCATATTGGGCGACAAAGAAGAATAAACACTCGTTGATATTCTTT
GGCGGAGTTTTAGTCGGAATGTCAATGCCACTGTTCAACATGGTACAGTTGATGTTGATA
GCAGATCCACTAGAAACTGCATTCAAGTATCCAAGACCAACATTACCACCATACATGACG
CCGATAGAACCGCAGGTAGGTAAGTTCTATAACAGCCCAGTAGCTCTTGGAGCGGGAGCT
GGATCGGTACTAGCATGTACATTTGCAGCATTGGGTTGTAAGCTCAATACG
>REF_DRXR01000153.1_NC_NC-Alpha
ACAATACACTACCTGTTCATAGTGGTAGTTGCAGTGAACTCAACGCTACTGACCATCAAT
GCTGGAGACTACATCTTCTACTCTGACTGGATGTGGACATCCTTTGTGATCTTCAATCTT
AGCCAGTCAACCATGCTTGTGGTTGGTGCCATCTACTACCTGCTATTCACAGGTGTGCCT
GGTACAGCAACCTATTACGCTACAATAATGACCATCTACACCTGGGTTGCAAAGTGGGCT
TGGATTGGAGGGTTAGGCTACCCATACGACTTCATGATAGTCCCAGTGTGGATACCAAGT
GCAATGCTATTGGATCTAGCATACTGGGCAACCAGGAGGAACAAGCATGCAGCGATACTC
ATAGGAGGCTCTCTACTAGGCATGTCGATGCCACTCTTCAACATGATAAACTTGCTTACT
GTACATGACCCATTGGAGATGGCATTCAAGTACCCAAGACCAACACTCCCAGCATACCTA
ACACCAATCGAGCCTCAGGTAGGCAAGTTCTACAACAGCCCAGTAGCCCTAGCAGCAGGT
ATTAGTGCTGTTATAAGCGTTCCAATGGCAGCCTTGGGAGCAAAGCTGAA
>REF_WTHC01000047.1_NP_NP-Epsilon
TGTACACATTATTTGTTCATTGTAGTTGTGGCGGTTAATTCCACACTATTGACAATTAAT
GCTGGTGACTATATCTTCTATACTGATTGGGCATGGACATCATTTGTGGTATTCTCAATA
TCGCAAACGTTGATGCTAGCTGTTGGAGCTTCGTATTATCTTACATTTACTGGGGTTCCT
GGAACTGCTACGTATTATGCGTTGATTATGACTGTTTACACTTGGATTGCTAAAGGTGCA
TGGTTTGCATTAGGTTATCCGTATGATTTCATTGTCACTCCTGTATGGATTCCATCGGCT
ATGTTATTAGATTTAGCTTATTGGGCAACAAAGAAGAACAAACACTCGTTGATATTATTC
GGCGGTGTGCTTGTAGGAATGTCATTACCTTTGTTCAATATGGTAAATTTAATTACTGTG
GAAGATCCACTAGAAACCGCATTCAAATACCCCAGACCAACATTACCTCCATATATGACT
CCGATAGAACCTCAAGTGGGTAAATTCTATAATAGTCCGGTTGCTTTAGGAGCAGGAGCT
GGTGCAGTACTCGCTGTTACATTTACTGCATTAGGTTGTAAATTAACAACG
>REF_JAAXHA010000027.1_NP_NP-Epsilon
TGTACACATTATTTGTTCATCGTAGTTGTGGCGGTTAATTCCACACTATTGACAATTAAT
GCTGGTGACTATATCTTCTATACTGATTGGGCATGGACATCATTTGTGGTATTCTCAATA
TCGCAAACGTTGATGCTAGCTGTTGGAGCTTCGTATTATCTTACATTTACTGGGGTTCCT
GGAACTGCTACGTATTATGCGTTGATTATGACTGTTTACACTTGGATTGCTAAAGGTGCA
TGGTTTGCATTAGGTTATCCATATGATTTCATTGTCACTCCTGTATGGATTCCATCGGCT
ATGTTATTAGATTTAGCTTATTGGGCAACAAAGAAGAACAAACACTCGTTGATATTATTC
GGCGGTGTGCTTGTAGGAATGTCATTACCTTTGTTCAATATGGTAAATTTAATTACTGTG
GAAGATCCACTAGAAACCGCATTCAAATACCCCAGACCAACATTACCTCCATATATGACT
CCGATAGAACCTCAAGTGGGCAAATTCTATAATAGCCCGGTTGCTTTAGGAGCAGGCGCT
GGTGCAGTACTCGCTGTTACATTTACTGCATTAGGTTGTAAATTAACAACG
>REF_SHMM01000028.1_NP_NP-Epsilon
TGTACTCACTACTTATTCATAGTAGTAGTCGCAGTCAACTCAACTTTGCTAACAATCAAT
GCAGGGGACTACATCTTCTATACTGATTGGGCCTGGACATCGTTTGTAGTATTTTCAATA
TCTCAAACACTTATGCTCACTGTAGGTGCGTGTTACTATCTCACCTTCACTGGAGTTCCA
GGAACCGCAACGTACTATGCATTAATCATGACAGTCTACACATGGATTGCAAAAGGTGCA
TGGTTCGCATTAGGTTACCCATATGACTTCATCGTTACACCAGTTTGGCTACCATCAGCA
ATGCTGTTGGACTTAGCGTACTGGGCAACAAAGAAGAATAAGCACTCTCTGATACTGTTC
GGCGGAGTCTTAGTTGGAATGTCATTGCCACTATTCAACATGGTCAATTTGATCACTGTG
GCTGACCCACTAGAGACTGCATTCAAGTATCCAAGACCAACGTTACCACCATATATGACC
CCGATAGAACCGCAGGTAGGTAAATTCTACAACAGCCCTGTTGCACTTGGTGCCGGTGCT
GGAGCAGTATTAGCCTGTACATTTGCGGCTTTAGGTTGTAAACTTACAACA
>REF_SHMJ01000004.1_NP_NP-Gamma
AGTACACACTACTTGTTCATTATAGTGGTTGCAGTTAATTCTACATTGTTATCAATTAAC
GCAGGTGACTACATCTTCTACACTGACTGGGCTTGGACTTCATTTGTGGTGTTTTCAATA
TCACAAACGTTGATGCTTGTAGTAGGTGCATGTTATTACCTTACATTTACAGGTGTTCCA
GGTACAGCGACTTACTACGCTCTAATTATGACAGTATACACATGGATAGCAAAAGGTGCA
TGGTTTTCACTAGGATATCCATATGACTTTATTGTAACTCCAATATGGTTACCTTCAGCA
ATGCTGTTGGACTTAGTTTACTGGGCTACAAAGAAGAACAAGCACTCCTTGATACTGTTT
GGCGGCGTACTAGTAGGAATGTCATTACCGTTATTCAATATGGTAAACTTGATAACAGTA
GCAGACCCGCTTGAAACGGCATTCAAATATCCGAGACCAACATTACCACCATATATGACA
CCGATAGAACCGCAGGTAGGTAAGTTCTATAATAGTCCAGTAGCGCTGGGTGCAGGTGCC
GGTGCAGTATTGTCAGTCACTATGGCTGCGTTGGGTTGTAAACTCACTACG
>REF_JABDOO010000004.1_NP_NP-Gamma
TGTACACACTACTTATTCATAGTAGTAGTTGCAGTTAACTCAACACTGTTAACAATTAAT
GCAGGAGACTACATCTTCTACACTGACTGGGCTTGGACTTCGTTCACGGTATTCTCAATA
TCGCAAACGTTGATGCTTATTGTAGGTGCTACATATTACCTAACATTTACAGGCGTTCCA
GGCACAGCAACGTACTACGCTCTAATTATGACAGTATACACATGGATTGCAAAAGGTGCA
TGGTTTGCACTCGGATATCCATATGACTTCATTGTAACTCCAGTTTGGTTGCCATCAGCA
ATGCTGTTGGACTTAGTTTACTGGGCAACAAAGAAGAACAAGCACAGCTTGATACTGTTT
GGCGGCGTACTGGTAGGAATGTCATTACCATTGTTCAACATGGTAAACCTGATAACAGTA
GCAGACCCACTAGAAACGGCATTCAAATATCCAAGACCAACATTGCCACCATATATGACA
CCAATCGAACCGCAAGTAGGTAAGTTCTATAACAGCCCAGTTGCTCTCGGTGCAGGTGCA
GGTGCAGTATTGGCATGTACATTTGCAGCTTTAGGTTGTAAACTGAACACT
>REF_QCWB01000030.1_NS_NS-Alpha
ACAACGCACTACTTATTCATAGTAGTCGTTGCCGTAAACAGCACGCTGCTAACCATCAAC
GCAGGAGACTACATCTTCTACACAGACTGGATGTGGACCTCTTTTGTGGTATTCTCCGTC
TCGCAATCTACGATGCTTGCGGTCGGCGCGATATACTACATGCTCTTCACAGGGGTTCCA
GGTACAGCCACATACTACGCCACAATCATGACCATCTACACATGGGTCGCAAAAGGTGCA
TGGTTCGCACTAGGCTATCCGTACGACTTTGTCGTCGTGCCGGTGTGGATTCCATCAGCA
ATGTTGCTAGACCTCTCGTACTGGGCTACAAGACGTAACAAGCACGCCGCCATACTGATT
GGTGGAACTATGGTTGGACTTTCACTTCCGTTGTTCAACATGGTCAACTTGTTGCTCGTC
AGAGACCCGCTCGAGGTGGCCTTCAAGTATCCGAGACCAACATTGCCAGCGTACATGACA
CCAATAGAGCCCCAGGTAGGTAAGTTCTACAACAGTCCTGTAGCACTTGGTTCAGGCGCA
GGAGCAGTACTGACAGTCCCTATGGCAGCGTTGGGAGCAAAACTCAACACG
>REF_QCWD01000097.1_NS_NS-Incertae_sedis-1
ACAACGCACTATTTATTCATAGTAGTAGTTGCTGTAAACAGTACTTTATTGACTATTAAC
GCAGGAGACTACATTTTCTACACAGACTGGGCTTGGACTTCCTTTGTAGTATTTTCAATT
TCACAATCTACAATGCTTGTAGTTGGTGCAATATACTACATGTTATTTACAGGAGTTCCA
GGAACAGCTACATATTATGCAACAATTATGACAATATACACATGGGTTGCAAAAGGTGCA
TGGTTTGCACTTGGCTATCCATATGACTTCATTGTAACACCAGTTTGGATACCATCAGCT
ATGCTATTGGACCTTGTATACTGGGCTACCAGAAGAAACAAGCATGCAGCAATTATCATT
GGTGGAACTTTGGTAGGATTATCATTACCAATATTCAATATGATAAATCTCTTGCTTGTA
AAGGATCCTCTAGAAATGGCATTTAAGTATCCAAGACCGACGTTACCACCATATATGACG
CCAATTGAACCTCAGGTAGGAAAGTTCTATAACAGTCCCGTTGCGTTAGGCTCCGGTGCA
GGAGCGGTCTTATGTGTACCTATAGCAGCGCTAGGTGCTAAGTTAAATACA
>REF_JABDDN010000011.1_NT_NT-Alpha
TGTACTCACTACTTGTTTATAGTAGTGGTAGCAGTCAACTCTACGTTGTTGACCATCAAT
GCCGGAGACTACATATTCTATACTGACTGGGCGTGGACTTCATTTGTGGTATTTTCAGTA
TCACAGACACTCATGCTTGCTGTCGGTGCCGCGTACTACCTTACATTCACTGGAGTTCCA
GGAACTGCAACTTACTATGCACTGATAATGACGGTGTATACGTGGATTGCAAAAGGAGCG
TGGTTCTCATTAGGATATCCATATAGCTTCATAGTTGTACCAGTTTGGATTCCGTCGGCT
ATGCTGATGGATTTGGTATATTGGGCAACAAAGAAGAACAAACACTCTCTCATTCTGATG
GGCGGTGTACTTTGTGGAATGTCTCTGCCAATGTTCAACATGATAAATCTCATTACGATA
GACGATCCGCTAGAGACTGCATTCAAATACCCAAGGACTACATTGCCTCCATACATGACT
CCAATAGAACCCCAAGTTGGAAAGTTCTATGATAGTCCGGTCGCGCTAGGTGCGGGTGCC
GGTGCTGTCCTGTCAGTTACAATGACAGCTTTAGGCTGCAAATTGACAACG
>REF_JABDAJ010000001.1_NT_NT-Alpha
TGTACTCACTACTTATTCATAGTAGTGGTAGCAGTCAACTCGACCTTGTTGACAATCAAC
GCAGGAGACTACATCTTCTATACTGACTGGATGTGGACATCTTATGTGATATTTACTCTA
TCACAATCATTGATGCTCGCAGTCGGTGCAGCATACTACCTTACGTTCACTGGCGTTCCA
GGAACAGCAACATACTATGCACTAATAATGACAGTGTATACGTGGATTGCAAAAGGTGCA
TGGTTCTCCTTAGGATATCCGTACAGTTTCATCGTGGTACCAATGTGGATTCCATCGGCA
ATACTGATGGATTTGGCATATTGGGCAACAAAGAGAAACAAACACTCTTTGATCCTAATA
GGCGGTGTACTCTGTGGAATGTCTATGTCGTTGTTCAACATGATCAATCTAATCACAATA
GATGATCCTCTTGAGACTGCTTTCAAATACCCAAGAACCACATTGCCTCCATACATGACT
CCAATAGAACCCCAAGTAGGCAAGTTCTATGATAGTCCCGTCGCGTTAGGTGCAGGCGCT
AGTGCAGTTTTGACAGTAACAATGACTGCATTGGGTTGCAAATTAACAACA
>REF_JACATE010000017.1_NP_NP-Gamma
AGTACACACTACTTGTTCATTATAGTGGTTGCAGTTAATTCTACATTGTTATCAATTAAC
GCAGGTGACTACATCTTCTACACTGACTGGGCTTGGACTTCATTTGTGGTGTTTTCAATA
TCACAAACGTTGATGCTTGTAGTAGGTGCATGTTATTACCTTACATTTACAGGTGTTCCA
GGTACAGCGACTTACTACGCTCTAATTATGACAGTATACACATGGATAGCAAAAGGTGCA
TGGTTTTCACTAGGATATCCATATGACTTTATTGTAACTCCAGTATGGTTACCTTCAGCA
ATGCTGTTGGACTTAGTTTACTGGGCTACAAAGAAGAACAAGCACTCCTTGATACTGTTT
GGCGGCGTACTAGTAGGAATGTCATTACCGTTATTCAATATGGTAAACTTGATAACAGTA
GCAGACCCGCTTGAAACGGCATTCAAATATCCGAGACCAACATTACCACCATATATGACA
CCGATAGAACCGCAGGTAGGTAAGTTCTATAATAGTCCAGTAGCGCTGGGTGCAGGTGCC
GGTGCAGTATTGTCAGTCACTATGGCTGCGTTGGGTTGTAAACTCACTACG
>REF_JACATI010000009.1_NP_NP-Gamma
AGTACACACTACTTGTTCATTATAGTGGTTGCAGTTAATTCTACATTGTTATCAATTAAC
GCAGGTGACTACATCTTCTACACTGACTGGGCTTGGACTTCATTTGTGGTGTTTTCAATA
TCACAAACGTTGATGCTTGTAGTAGGTGCATGTTATTACCTTACATTTACAGGTGTTCCA
GGTACAGCGACTTACTACGCTCTAATTATGACAGTATACACATGGATAGCAAAAGGTGCA
TGGTTTTCACTAGGATATCCATATGACTTTATTGTAACTCCAATATGGTTACCTTCAGCA
ATGCTGTTGGACTTAGTTTACTGGGCTACAAAGAAGAACAAGCACTCCTTGATACTGTTT
GGCGGCGTACTAGTAGGAATGTCATTACCGTTATTCAATATGGTAAACTTGATAACAGTA
GCAGACCCGCTTGAAACGGCATTCAAATATCCGAGACCAACATTACCACCATATATGACA
CCGATAGAACCGCAGGTAGGTAAGTTCTATAATAGTCCAGTAGCGCTGGGTGCAGGTGCC
GGTGCAGTATTGTCAGTCACTATGGCTGCGTTGGGTTGTAAACTCACTACG
>REF_JACATK010000013.1_NP_NP-Gamma
AGTACACACTACTTGTTCATTGTAGTGGTTGCAGTTAATTCTACATTGTTATCAATTAAC
GCAGGTGACTATATCTTCTACACTGATTGGGCTTGGACTTCATTTGTGGTGTTTTCAATA
TCACAAACGTTGATGCTTGTAGTAGGTGCATGTTATTACCTTACATTTACAGGTGTTCCA
GGTACAGCGACGTACTACGCTCTAATTATGACAGTATACACATGGATAGCAAAAGGTGCA
TGGTTTTCACTAGGATATCCATATGACTTTATTGTAACTCCAATATGGTTACCTTCAGCA
ATGCTGTTGGACTTAGTTTACTGGGCTACAAAGAAGAACAAGCACTCCTTGATACTGTTT
GGCGGCGTACTAGTAGGAATGTCATTACCGTTATTCAATATGGTAAACTTGATAACAGTA
GCAGACCCGCTTGAAACGGCATTCAAATATCCGAGACCAACATTACCACCATATATGACA
CCGATAGAACCGCAGGTAGGTAAGTTCTATAATAGTCCAGTAGCGCTGGGTGCAGGTGCC
GGTGCAGTATTGTCAGTCACTATGGCTGCGTTGGGTTGTAAACTCACTACG
>REF_JACASX010000011.1_NP_NP-Alpha
TGTACTCATTATTTATTCATAGTTGTAGTTGCAGTCAACTCAACTTTGTTAACAATTAAC
TCGGGAGACTATATCTTCTACACTGATTGGGCTTGGACATCGTTTGTCGTATTCTCAATT
GCCAACACTTTGATGACTATTGTTGGTGCTGTGTATTATCTTACATTTACAGGCGTACCT
GGTACTGCAACGTACTATGGTCTGATTATGCAAGTCTATACTTGGGTTGCAAAAGTTGCA
TGGTTTGCACTTGGCTATCCGGTAGATTTTATCGTTCATCCAATGTGGATTCCATCGTGT
ATGCTGTTGGACTTGGCATATTGGGCGACAAAGAAAAATAAACACTCGCTGATATTCTTT
GGTGGAGTTTTAGTTGGAATGTCAATGCCACTGTTCAACATGGTACAGTTGATGTTGATA
GCGGATCCACTAGAAACTGCATTCAAGTATCCAAGACCAACATTGCCTCCATACATGACG
CCGATAGAACCGCAGGTAGGTAAGTTCTACAATAGCCCAGTAGCTCTGGGAGCGGGAGCT
GGAGCGGTACTAGCATGTACATTTGCAGCATTAGGTTGTAAGCTTAACACA
>REF_JACATB010000074.1_NP_NP-Alpha
TGTACGCACTACTTATTCATAGTAGTAGTTGCAGTTAACTCCACTTTACTAACAATCAAC
TCAGGAGACTATATCTTCTATACAGACTGGGCTTGGACATCATTTGTAGTATTTTCCATA
GCTAATACCCTGATGACAGTGGTAGGTGCTGTTTACTATATCACGTTTACAGGTGTTCCT
GGCACAGGCGCATATTATGGCCTGATTATGCAAGTCTATACTTGGGTCGCTAAAGTTGCA
TGGTTTGCACTTGGCTATCCTGTGGATTTCATTGTTCATCCAATGTGGATTCCATCTTGT
ATGCTATTGGACTTGGCGTATTGGGCTACAAAGAAGAATAAGCACTCGCTGATATTCTTT
GGTGGAGTTTTAGTCGGAATGTCAATGCCGTTGTTCAACATGGTACAATTGATGTTGATT
GCGGATCCGCTCGAAACTGCATTCAAGTATCCAAGACCAACATTGCCTCCATACATGACG
CCGATAGAACCGCAGGTAGGTAAGTTCTATAATAGCCCAGTAGCTCTGGGAGCGGGAGCT
GGATCTGTCCTGTCGGTGACGTTTGCAGCATTGGGTTGTAAGCTTAATACC
>REF_JACASW010000004.1_NP_NP-Alpha
TGTACTCACTACTTATTCATAGTAGTAGTTGCAGTTAACTCCACTTTGTTAACAATTAAC
TCTGGTGACTATATCTTCTATACTGATTGGGCCTGGACATCATTTGTAGTATTTTCCATT
GCCAACACTTTGATGACTGTTGTTGGTGCTGTGTATTATCTTACATTTACTGGTGTACCT
GGTACTGCATCGTATTACGGTCTGATTATGCAGGTCTATACATGGGTTGCAAAAGTTGCA
TGGTTTGCACTTGGTTACCCAGTGGACTTCATCGTTCATCCGATGTGGATTCCATCGTGT
ATGTTATTGGACTTGGCATATTGGGCGACGAAGAAGAATAAGCACTCGCTGATATTCTTT
GGCGGAGTTTTAGTTGGAATGTCAATGCCACTGTTCAATATGGTACAGTTGATGTTGATA
GCGGATCCACTAGAAACTGCATTCAAGTATCCGAGACCGACATTGCCTCCATACATGACG
CCGATAGAGCCGCAGGTAGGTAAATTCTACAACAGCCCAGTAGCTCTGGGAGCGGGAGCT
GGATCGGTACTAGCATGTACATTTGCGGCATTAGGCTGTAAGCTTAATACG
>REF_JACDHC010000057.1_NS_NS-Zeta
ACAACTCACTATCTGTTCATTGTTGTTGTTGCAGTAAACAGTACCTTGCTCACAATCAAT
GCAGGAGATTATATTTTCTATACTGATTGGGCGTGGACATCATTTGTCGTATTTTCTATT
TCCCAATCAACAATGCTTGTAGTAGGAGCTATATACTATATGTTGTTTACAGGTGTTCCT
GGTACAGCGACGTATTATGCAACTATAATGACTATCTATACCTGGATTGCCAAAGGCGCA
TGGTTCGCTTTAGGTTATCCATATGACTTTGTTGCGGTACCGGTATGGATACCATCGGCT
ATGTTGTTGGATCTAGCTTACTGGGCAACAAGACGGAACAAACATGCAGCAATACTTATC
GGTGGAGTATTAGTTGGAATGTCATTGCCATTGTTTAACATGATTAACCTGCTGTTAGTT
GCGGATCCTTTGGAAATGGCATTCAAATACCCCCGACCCACTCTACCTCCATACATGACT
CCAATAGAGCCCCAAGTTGGTAAGTTCTATAATAGTCCTGTGGCCTTGGGAGCAGGTGCT
GGAGCAGTGCTCTGTGTTCCTATCGCTGCATTGGGTGCAAAACTCAATACA
>REF_JACERO010000061.1_NP_NP-Gamma
TGTACACACTACTTATTCATAGTAGTAGTTGCAGTTAACTCTACACTGTTAACAATTAAT
GCAGGAGACTACATTTTCTATACCGATTGGGCTTGGACTTCATTTACGGTATTTTCAATA
TCGCAAACGTTGATGCTTGTAGTAGGTGCATGTTATTACCTAACGTTTACAGGTGTTCCA
GGTACAGCGACGTACTACGCTCTAATTATGACAGTATACACATGGATAGCAAAAGGTGCA
TGGTTTTCACTAGGATATCCATATGACTTCATTGTAACTCCAGTTTGGCTACCATCAGCA
ATGCTATTGGACTTGGTTTACTGGGCAACAAAGAAGAACAAGCACTCCTTGATACTGTTC
GGCGGCGTACTGGTAGGAATGTCATTACCGTTGTTTAACATGGTAAACCTGATAACAGTA
GCAGACCCGCTTGAAACGGCGTTCAAATATCCGAGACCAACATTACCACCATACATGACA
CCGATAGAACCGCAGGTAGGAAAGTTCTATAACAGTCCAGTAGCGCTGGGTGCCGGTGCC
GGTGCAGTATTGTCAGTCACGATGGCTGCGTTGGGTGTTAAACTTAACACT
>REF_JAAZXO010000107.1_NP_NP-Gamma
TGTACACACTACTTATTCATAGTAGTTGTTGCAGTTAACTCAACTCTGTTAACAATTAAT
GCAGGAGACTACATCTTTTACACTGACTGGGCTTGGACATCGTATACGGTATTTTCAATA
TCGCAAACTTTGATGCTTATTGTAGGAGCAACATACTATCTTACATTTACTGGCGTTCCA
GGCACAGCAACGTACTACGCTCTAATTATGACAGTATACACATGGATAGCAAAAGGTGCA
TGGTTTGCACTCGGATATCCATATGACTTCATTGTAACTCCAGTTTGGTTACCATCAGCA
ATGCTTTTGGATTTAGTCTACTGGGCAACAAAGAAGAACAAGCACTCCTTGATACTGTTT
GGCGGCGTACTGGTAGGAATGTCTTTACCATTATTCAACATGGTAAACCTGATAACAGTA
GCAGACCCGCTTGAAACGGCATTCAAATATCCAAGACCAACATTGCCACCATATATGACA
CCAATAGAACCGCAAGTAGGTAAGTTCTATAACAGTCCAGTTGCACTGGGCGCAGGTGCA
GGTGCAGTTTTGGCATGTACATTTGCAGCACTAGGTTGTAAATTGAACACT
>REF_CABXGK010000006.1_NP_NP-Epsilon
TGTACTCACTACTTATTCATAGTAGTAGTCGCAGTCAACTCAACTTTGCTAACAATCAAC
GCAGGGGACTACATCTTCTATACTGATTGGGCCTGGACATCGTTTGTAGTATTCTCAATA
TCACAAACTCTTATGCTCACTGTAGGTGCGTGTTACTATCTCACATTTACTGGAGTTCCA
GGAACCGCAACGTATTATGCACTAATTATGACAGTCTACACTTGGATTGCAAAAGGTGCA
TGGTTCGCATTAGGTTACCCATATGACTTCATCGTTACACCAGTTTGGCTACCATCAGCA
ATGCTGTTGGACTTAGCGTACTGGGCAACAAAGAAGAATAAGCACTCTCTGATACTGTTC
GGCGGAGTCTTAGTTGGAATGTCATTGCCACTATTCAACATGGTCAATTTGATCACAGTG
GCTGACCCACTAGAGACTGCATTCAAGTATCCAAGACCAACGTTACCACCATATATGACC
CCGATAGAACCGCAGGTAGGTAAATTCTACAACAGCCCTGTTGCACTTGGTGCCGGTGCT
GGAGCAGTATTAGCCTGTACATTTGCGGCTTTAGGTTGTAAACTTACAACA
>REF_CABXOY010000001.1_NP_NP-Epsilon
TGTACTCACTACTTATTCATAGTAGTAGTCGCAGTCAACTCAACTTTGCTAACAATCAAC
GCAGGGGACTACATCTTCTATACTGATTGGGCCTGGACATCGTTTGTAGTATTCTCAATA
TCACAAACTCTTATGCTCACTGTAGGTGCGTGTTACTATCTCACATTTACTGGAGTTCCA
GGAACCGCAACGTATTATGCACTAATTATGACAGTCTACACTTGGATTGCAAAAGGTGCA
TGGTTCGCATTAGGTTACCCATATGACTTCATCGTTACACCAGTTTGGCTACCATCAGCA
ATGCTGTTGGACTTAGCGTACTGGGCAACAAAGAAGAATAAGCACTCTCTGATACTGTTC
GGCGGAGTCTTAGTTGGAATGTCATTGCCACTATTCAACATGGTCAATTTGATCACAGTG
GCTGACCCACTAGAGACTGCATTCAAGTATCCAAGACCAACGTTACCACCATATATGACC
CCGATAGAACCGCAGGTAGGTAAATTCTACAACAGCCCTGTTGCACTTGGTGCCGGTGCT
GGAGCAGTATTAGCCTGTACATTTGCGGCTTTAGGTTGTAAACTTACAACA
>REF_CABXPS010000010.1_NP_NP-Gamma
TGTACACACTACTTATTCATAGTAGTAGTTGCAGTTAACTCAACTCTGTTAACAATTAAT
GCAGGAGACTACATCTTTTACACTGACTGGGCTTGGACATCGTATACGGTATTTTCAATA
TCGCAAACTTTGATGCTTATTGTAGGAGCAACATACTATCTTACATTTACTGGCGTTCCA
GGCACAGCAACGTACTACGCTCTAATTATGACAGTATACACATGGGTAGCAAAAGGTGCA
TGGTTTGCACTCGGATATCCATATGACTTCATTGTAACTCCAGTTTGGTTACCATCAGCA
ATGCTTTTGGATTTAGTCTACTGGGCAACAAAGAAGAACAAGCACTCCTTGATACTGTTT
GGCGGCGTACTGGTAGGAATGTCTTTACCATTATTCAACATGGTAAACCTGATAACAGTA
GCAGACCCGCTTGAAACGGCGTTCAAATATCCAAGACCAACATTGCCACCATATATGACA
CCGATAGAACCCCAGGTAGGTAAGTTCTATAACAGTCCAGTCGCATTGGGCGCAGGTGCA
GGTGCAGTTTTGGCATGTACATTTGCAGCATTAGGTTGTAAATTGAACACT
>REF_CACIRF010000006.1_NP_NP-Epsilon
TGTACTCACTACTTATTCATAGTAGTAGTCGCAGTCAACTCAACTTTGCTAACAATCAAC
GCAGGGGACTACATCTTCTATACTGATTGGGCCTGGACATCGTTTGTAGTATTTTCAATA
TCTCAAACACTTATGCTCACTGTAGGTGCGTGTTACTATCTCACCTTCACTGGAGTTCCA
GGAACCGCAACTTACTATGCATTAATCATGACAGTCTACACATGGATTGCAAAAGGTGCA
TGGTTCGCATTAGGTTACCCATATGACTTCATCGTTACACCAGTTTGGCTACCATCAGCA
ATGCTGTTGGACTTAGCGTACTGGGCAACAAAGAAGAATAAGCACTCTCTGATACTGTTC
GGCGGAGTTTTAGTTGGAATGTCATTGCCACTATTCAACATGGTCAATTTGATCACTGTG
GCTGACCCACTAGAGACTGCATTCAAGTATCCAAGACCAACGTTACCACCATATATGACC
CCGATAGAACCGCAGGTAGGTAAATTCTACAACAGCCCTGTTGCACTTGGTGCCGGTGCT
GGAGCAGTATTAGCCTGTACATTTGCGGCTTTAGGTTGTAAACTTACAACA
>REF_CACIXQ010000004.1_NP_NP-Alpha
TGTACTCATTATCTGTTTATTGTCGTAGTTGCGGTAAACTCAACTTTATTGACAATTAAC
TCTGGTGACTATATCTTCTATACTGATTGGGCCTGGACTTCATTTGTAGTATTTTCTATA
GCTAACACTTTGATGACAGTTGTTGGTGCTGTGTACTATCTTACATTTACTGGTGTACCC
GGTACTGCATCGTATTATGGTTTAATTATGCAAGTCTATACTTGGGTTGCAAAAGTTGCA
TGGTTTGCACTTGGTTACCCTGCAGACTTCATTGTTCATCCAATGTGGATTCCATCGTGT
ATGTTATTGGACTTGGCATATTGGGCGACAAAGAAGAATAAACACTCGCTGATATTCTTT
GGCGGAGTTTTAGTCGGAATGTCAATGCCACTGTTCAACATGGTACAGTTGATGTTGATA
GCAGATCCACTAGAAACTGCATTCAAGTATCCAAGACCAACATTACCACCATACATGACG
CCGATAGAACCGCAGGTAGGTAAGTTCTATAACAGCCCAGTAGCTCTTGGAGCGGGAGCT
GGATCGGTACTAGCATGTACATTTGCAGCATTGGGTTGTAAGCTCAATACG
>REF_CACLID010000001.1_NP_NP-Epsilon
TGTACTCACTACTTGTTCATAGTAGTAGTCGCAGTAAACTCTACTCTGCTTACTATCAAT
GCAGGAGACTACATCTTCTATACTGATTGGGCCTGGACATCGTTTGTAGTATTCTCAATA
TCTCAAACATTGATGCTTGCGGTAGGTGCAGCATATTATCTGACATTTACTGGAGTTCCA
GGAACTGCAACGTATTATGCACTGATTATGACAGTCTATACTTGGATTGCTAAAGGTGCA
TGGTTCGCATTAGGTTACCCATACGACTTTATCGTCACACCGGTCTGGCTTCCGTCAGCG
ATGTTGATGGATCTGGCGTACTGGGCGACAAAGAAGAATAAGCACTCCTTGATACTGTTC
GGCGGAGTCTTAGTTGGAATGTCATTACCACTATTCAACATGGTCAATCTGATCACAGTG
GCTGACCCACTAGAGACTGCATTCAAGTATCCAAGACCGACGTTACCACCATACATGACA
CCGATAGAGCCGCAGGTAGGTAAATTCTACAACAGCCCAGTTGCACTTGGTGCAGGTGCT
GGAGCAGTACTATCAGTGACGTTCACGGCTTTGGGCTGTAAACTCACAACG
>REF_CACLIK010000040.1_NP_NP-Alpha
TGTACTCACTATTTGTTTATAGTTGTAGTTGCAGTAAACTCGACTTTGTTAACAATCAAC
TCCGGTGACTATATCTTCTATACTGATTGGGCCTGGACTTCATTTGTAGTATTTTCTATA
GCTAACACTTTGATGACTGTTGTTGGTGCTGTGTATTATCTTACGTTTACTGGTGTACCC
GGTACTGCATCGTATTACGGTTTAATTATGCAAGTCTATACATGGGTTGCAAAAGTTGCA
TGGTTTGCACTTGGTTATCCAGTAGATTTCATTGTTCATCCAATGTGGATTCCATCGTGT
ATGTTATTGGACTTGGCATATTGGGCGACAAAGAAGAATAAACACTCGCTGATATTCTTT
GGCGGTGTTTTAGTCGGAATGTCAATGCCACTGTTCAATATGGTACAGTTGATGTTGATA
GCAGACCCACTAGAAACTGCATTCAAGTATCCAAGACCAACATTGCCTCCATACATGACG
CCGATAGAACCGCAGGTAGGTAAGTTCTACAACAGCCCAGTAGCTCTTGGAGCGGGAGCT
GGATCGGTACTAGCATGTACATTTGCGGCATTAGGTTGTAAGCTCAATAC
>REF_NZ_AHJG01000224.1_NP_NP-Gamma
TGTACTCACTACTTATTCATAGTAGTAGTTGCAGTTAACTCTACACTGTTAACAATTAAT
GCAGGAGACTACATTTTCTATACTGACTGGGCTTGGACATCCTTTGTGGTATTTTCAATA
TCACAAACATTGATGCTCGCGGTAGGTGCAACATACTACCTGACATTTACAGGTGTTCCA
GGAACAGCGACGTATTACGCCCTAATTATGACAGTATACACATGGATAGCAAAAGGTGCA
TGGTTTGCACTAGGATATCCATATGACTTCATTGTAACACCAGTTTGGTTACCATCAGCA
ATGTTGCTTGATTTAGCCTATTGGGCCACAAAGAAGAACAAGCACTCCTTGATACTGTTT
GGCGGTGTACTAGTAGGAATGTCTTTACCATTATTCAACATGGTAAACCTGATAACAGTA
GCAGACCCACTAGAAACGGCATTCAAATACCCAAGACCAACATTACCACCATACATGACA
CCAATAGAACCTCAAGTAGGTAAATTCTATAACAGTCCAGTAGCACTGGGTGCAGGTGCA
GGTGCAGTATTGTCGGTTACATTTACAGCATTAGGTTGTAAATTAAACACT
>REF_NZ_MU078707.1_NP_NP-Theta
TGTACCCACTACTTATTCATAGTAGTAGTTGCGGTTAACTCGACTTTGTTAACAATTAAT
GCAGGAGACTATATCTTCTACACTGACTGGGCCTGGACATCGTTTGTAGTATTCTCAATA
TCTCAAACGTTAATGCTTGTAGTAGGTGCAGCATATTACCTAACATTTACAGGCGTTCCC
GGAACAGCAACGTATTATGCGTTGATTATGACAGTATACACGTGGATTGCAAAAGGTGCA
TGGTTTGCACTCGGATATCCATACGACTTCATTGTTACACCAGTTTGGCTACCATCAGCA
ATGTTGATGGACTTGGCTTATTGGGCAACAAAGAGAAACAAACACTCACTGATACTGTTC
GGCGGTGTACTGGTAGGAATGTCTCTACCATTGTTTAACATGGTCAACTTGATTACGGTA
GCTGACCCACTAGAAACGGCCTTCAAATATCCAAGACCAACATTACCACCATATATGACA
CCTATAGAACCCCAAGTAGGTAAATTCTATAACAGCCCAGTAGCACTGGGAGCAGGTGCT
GGTGCAGTGTTGTCTGTAACTATGGCTGCGTTGGGATGTAAATTAACAACG
>REF_NZ_RCMC01000220.1_NT_NT-Alpha
TGTACTCACTACTTATTCATAGTAGTGGTAGCAGTCAACTCGACCTTGTTGACAATCAAC
GCAGGAGACTACATCTTCTATACTGACTGGATGTGGACATCTTATGTGATATTTACTCTA
TCACAATCATTGATGCTCGCAGTCGGTGCAGCATACTACCTTACGTTCACTGGCGTTCCA
GGAACAGCAACATACTATGCACTAATAATGACAGTGTATACTTGGATTGCAAAAGGTGCG
TGGTTCTCCTTAGGATATCCATACAGCTTCGTCGTTGTGCCAATGTGGATTCCATCTGCA
ATATTGATGGATTTGGCATATTGGGCAACAAAGAGAAACAAACACTCTTTGATCCTGATA
GGCGGTGTACTCTGTGGTATGTCAATGTCGTTGTTCAACATGATCAATCTAATCACAATA
GATGATCCTCTTGAGACTGCTTTCAAATACCCAAGAACCACATTGCCTCCATACATGACT
CCAATAGAACCCCAAGTAGGAAAGTTCTATGATAGTCCCGTCGCGCTAGGTGCAGGTGCT
AGTGCAGTTTTGACAGTAACGATGACTGCATTGGGAACCAAGCTTACAACA
>REF_NZ_FUYK01000013.1_NT_NT-Alpha
TGTACTCACTACTTATTCATAGTAGTGGTAGCAGTCAACTCGACCCTGTTGGTAATCAAC
GCAGGAGACTACATATTCTACACTGATTGGGCATGGACATCATATGTGATATTTACACTA
TCACAATCATTGATGCTCGCAGTCGGTGCAGCATATTACCTTACGTTCACTGGTGTACCA
GGAACGGCAACATACTATGCACTGATAATGACGGTGTATACGTGGATTGCAAAAGGTGCG
TGGTTCTCCTTAGGATACCCATACAGCTTCATCGTTGTTCCGATATGGATTCCATCTGCA
ATATTGATGGATCTGGCATATTGGGCAACAAAGAGAAACAAACACTCTTTGATCCTTATA
GGCGGTGTGCTCTGTGGAATGTCTATGTCGTTGTTCAACATGATCAATCTAATCACAATA
GATGATCCTCTTGAGACTGCTTTCAAATACCCGAGAACCACATTGCCTCCATACATGACA
CCGATAGAACCACAAGTAGGTAAGTTCTATGATAGTCCCGTAGCTTTGGGTGCAGGCGCT
AGTGCCGTATTAACGGTAACAATGACTGCGTTAGGAACCAAACTAACAACA
>REF_BFAR01000058.1_NP_NP-Delta
TGTACTCATTACTTATTCATAGTAGTGGTAGCAGTCAATTCAACTCTACTTGTTATTAAC
GCAGGTGACTATATCTTCTACACAGATTGGGCTTGGACATCCTTTGTAGTATTTTCCATC
GCAAATACTTTGATGCTTTGTGTTGGTGCAACATATTACCTAACATTTACAGGAGTTCCA
GGTACAGCAACATACTACGCATTAATTATGACAGTGTATACATGGGTAGCCAAAGGTGCA
TGGTTTTCACTTGGATATCCATACGATTTCATTGTAGTCCCAGTATGGATACCATCAGCA
ATGCTGTTGGACTTGGCATATTGGGCAACAAAGAGAAATAAGCACTCTCTGATACTGTTT
GGCGGAGTATTGTGTGGAATGTCATTACCATTGTTCAACATGGTAAACCTGATCACAGTA
GCAGATCCACTGGAGACTGCATTCAAGTATCCAAGACCTACGTTGCCACCATACATGACA
CCTATAGAACCGCAGGTAGGAAAGTTCTATAACAGCCCAGTTGCGCTTGGCGCAGGTGCT
GGAGCTGTGCTGTCGGTAACGTTTACGGCGTTGGGATGTAAACTGACTACG
>REF_CP011070.1_NP_NP-Gamma
TGTACACACTACTTATTCATAGTAGTAGTTGCAGTTAACTCAACACTGTTAACAATTAAT
GCAGGAGACTACATCTTCTACACTGACTGGGCTTGGACTTCGTTCACGGTATTCTCAATA
TCGCAAACGTTGATGCTTATTGTAGGTGCTACGTATTATCTAACATTTACAGGAGTTCCA
GGCACAGCAACGTACTACGCTCTAATTATGACAGTATACACATGGATAGCAAAAGGCGCA
TGGTTTTCGCTAGGATATCCATATGACTTCATTGTCACCCCAGTTTGGTTACCATCAGCA
ATGCTGTTGGACTTAGTATACTGGGCAACAAAGAAGAACAAGCACTCCTTGATACTGTTT
GGCGGCGTACTGGTAGGAATGTCATTACCATTATTCAATATGGTAAACCTGATAACAGTA
GCAGACCCACTAGAAACGGCATTCAAATATCCAAGACCAACATTGCCACCATATATGACA
CCAATCGAACCGCAAGTAGGTAAATTCTATAACAGCCCAGTTGCTCTCGGTGCAGGTGCA
GGTGCAGTATTGGGATGTACAATGGCAGCATTAGGTGTCAAACTGAACACT
>REF_CP035425.1_NP_NP-Gamma
TGTACACACTACTTGTTCATAGTAGTGGTTGCAGTTAACTCTACACTGTTAACAATTAAC
GCAGGAGACTACATCTTCTACACTGACTGGGCTTGGACTTCGTACACGGTATTCTCAATA
TCGCAAACGTTGATGCTTATTGTAGGTGCAACATATTACCTAACATTTACAGGCGTTCCA
GGCACAGCAACGTACTACGGTCTGATTATGACAGTATACACATGGGTAGCCAAAGCCGCA
TGGTTCTCACTCGGTTATCCATATGACTTCATTGTAACTCCAGTTTGGCTACCATCAGCA
ATGCTGTTGGACTTAGTATACTGGGCAACAAAGAAGAACAAGCACTCCTTGATACTGTTC
GGCGGTGTACTAGTAGGAATGTCATTACCATTGTTCAACATGGTAAACCTGATAACAGTA
GCAGACCCACTTGAAACGGCATTCAAATATCCAAGACCAACATTGCCACCATACATGACA
CCGATAGAACCCCAAGTTGGTAAGTTCTATAACAGCCCAGTCGCTCTCGGTGCAGGTGCA
GGTGCAGTTTTGGGATGTACATTTGCAGCATTAGGTTGTAAATTGAATACA
>REF_VBPH01000092.1_NT_NT-Alpha
TGTACTCACTACTTATTCATAGTAGTGGTAGCAGTCAACTCGACCTTGTTGACAATCAAC
GCAGGAGACTACATATTCTACACCGACTGGATGTGGACATCGTATGTGATATTTACACTA
TCACAATCACTGATGCTCGCAGTTGGTGCTGCATACTATCTCACGTTCACTGGTGTTCCA
GGAACAGCAACCTACTATGCATTGATCATGACAGTGTATACATGGATTGCAAAAGGTGCG
TGGTTCTCCTTAGGATATCCATACAGCTTCATCGTTGTACCAATGTGGATTCCATCTGCA
ATATTGATGGACTTGGTATATTGGGCAACAAAGAAAAACAAACACTCTTTGATCCTAATG
GGCGGTGTGCTTTGCGGCATGTCAATGTCGATGTTCAACATGATCAACCTATTGACAATA
GATGATCCTCTAGAGACTGCTTTCAAATACCCAAGAACTACATTGCCTCCATACATGACT
CCGATAGAACCCCAAGTAGGTAAGTTCTATGATAGTCCTGTTGCATTGGGTGCTGGTGCT
GGTGCGGTGTTAACTGTTACAATGACTGCATTAGGCTGCAAACTCACAACT
>REF_CP017922.1_AB_NS_NS-Zeta
ACAACTCACTATTTATTCATAGTTGTTGTTGCAGTTAACAGTACGTTGCTTACAATCAAC
GCAGGAGATTATATCTTCTATACTGACTGGGCGTGGACATCATTTGTCGTATTTTCAATT
TCTCAATCCACAATGCTTGTGGTTGGAGCCATATACTATATGTTGTTTACAGGTGTTCCC
GGCACAGCTACGTATTATGCGACTATAATGACTATATATACATGGGTTGCAAAAGGTGCA
TGGTTTGCATTGGGATATCCATACGACTTTGTCGTGGTTCCTGTTTGGATACCGTCGGCT
ATGTTGTTGGATTTGGCGTACTGGGCAACAAGGAGAAACAAGCACGCGGCTATATTAATT
GGTGGTGTGTTGGTAGGAATGTCGCTGCCACTATTTAATATGATCAACTTGTTGTTAGTT
GCCGATCCCCTAGAAATGGCATTCAAGTATCCTAGACCCACCTTACCTCCATACATGACC
CCGATTGAGCCTCAGGTAGGAAAGTTCTATAACAGTCCTGTTGCGTTGGGAGCCGGTGCG
GGAGCTGTGCTTTGTGTGCCTATAGCGGCATTGGGTGCAAAACTCAATACT
>REF_FRFC01000003.1_NT_NT-Alpha
TGTACTCACTACTTATTCATAGTAGTGGTAGCAGTCAACTCGACCTTGTTGACAATCAAC
GCAGGAGACTACATCTTCTATACTGACTGGATGTGGACATCTTATGTGGTATTTACTCTA
TCACAATCATTGATGCTCGCAGTCGGTGCAGCATACTACCTTACGTTCACTGGTGTTCCA
GGAACAGCAACCTACTATGCACTTATAATGACAGTGTATACTTGGATTGCAAAAGGTGCG
TGGTTCTCCTTAGGATATCCATACAGCTTCATCGTTGTGCCAATGTGGATTCCATCTGCA
ATATTGATGGACTTGGCATATTGGGCAACAAAGAGAAACAAACACTCTTTGATCCTAATC
GGCGGTGTGCTCTGTGGAATGTCAATGTCGATGTTCAACATGATCAATCTAATCACAATA
GATGATCCTCTTGAGACTGCTTTCAAATATCCAAGAACCACATTGCCTCCATACATGACA
CCAATAGAACCCCAAGTAGGAAAGTTCTATGATAGTCCTGTTGCATTGGGTGCAGGAGCT
GGTGCAGTTTTGACAGTAACAATGACTGCATTAGGTACCAAACTCACAAC
>REF_RHEZ01000118.1_NP_NP-Theta
TGCACGCACTACCTCTTCATAGTGGTAGTTGCCGTCAACTCCACACTGCTGACTATCAAT
GCGGGAGACTACATCTTCTACACTGATTGGGCATGGACGTCGTTCGTGGTATTCTCGATA
TCGCAGACGCTCATGCTAGTCGTCGGCGCGGCCTACTACCTGACATTCACCGGAGTGCCG
GGAACCGCGACGTACTATGCGCTGATAATGACAGTCTACACGTGGATAGCAAAGGGCGCA
TGGTTTGCCCTGGGCTACCCCTACGACTTCATCGTCACGCCGGTATGGCTGCCATCTGCA
ATGCTGATGGACCTTGCCTATTGGGCGACAAAGAAGAACAAGCACTCGCTGATCCTGTTT
GGTGGTGTGTTGGCCGGCATGTCGTTGCCACTGTTCAACATGGTGAACCTGATAACGGTG
GCCGACCCGCTGGAGACCGCGTTCAAGTACCCGCGACCCACGCTTCCCCCCTACATGACG
CCAATAGAACCGCAGGTGGGCAAGTTCTACAATAGCCCCGTCGCCCTAGGCGCCGGGGCA
GGGGCAGTGCTGTCCGTGACTATGTGCGCGTTGGGCTGTAAGCTCAACACG
>REF_RHFA01000180.1_NP_NP-Theta
TGCACGCACTACCTCTTCATAGTGGTAGTTGCCGTCAACTCCACACTGCTGACTATCAAT
GCGGGAGACTACATCTTCTACACTGATTGGGCATGGACGTCGTTCGTGGTATTCTCGATA
TCGCAGACGCTCATGCTAGTCGTCGGCGCGGCCTACTACCTGACATTCACCGGAGTGCCG
GGAACCGCGACGTACTATGCGCTGATAATGACAGTCTACACGTGGATAGCAAAGGGCGCA
TGGTTTGCCCTGGGCTACCCCTACGACTTCATCGTCACGCCGGTATGGCTGCCATCTGCA
ATGCTGATGGACCTTGCCTATTGGGCGACAAAGAAGAACAAGCACTCGCTGATCCTGTTT
GGTGGTGTGTTGGCCGGCATGTCGTTGCCACTGTTCAACATGGTGAACCTGATAACGGTG
GCCGACCCGCTGGAGACCGCGTTCAAGTACCCGCGACCCACGCTTCCCCCCTACATGACG
CCAATAGAACCGCAGGTGGGCAAGTTCTACAATAGCCCCGTCGCCCTAGGCGCCGGGGCA
GGGGCAGTGCTGTCCGTGACTATGTGCGCGTTGGGCTGTAAGCTCAACACG
>REF_CP024808.1_NP_NP-Eta
TGTACGCACTACTTGTTCATAGTAGTCGTAGCAGTCAACTCAACCCTGCTTACAATCAAC
GCAGGAGACTACATCTTCTACACTGACTGGGCATGGACTTCGTATGTCGTGTTCTCAATA
TCACAGACATTGATGTTGGTGGTAGGTGCAACTTACTATCTGACATTTACCGGAGTTCCA
GGAACCGCAACATACTACGCGCTGATTATGACCGTGTATACATGGATCGCAAAAGGCGCA
TGGTTTGCTCTAGGTTACCCATATGACTTCATTGTTACACCAGTTTGGTTACCATCAGCA
ATGCTGATTGACTTAGCATACTGGGCTACAAAGAAGAACAAGCACTCACTGATACTATTC
GGTGGTGTGTTGTGTGGAATGTCACTGCCATTGTTCAACATGGTAAATCTAATTACCGTG
GCTGATCCATTGGAGACTGCTTTCAAATATCCAAGACCAACATTGCCTCCATACATGACT
CCAATAGAACCCCAAGTGGGCAAGTTCTATAACAGTCCAGTTGCACTCGGTGCAGGCGCA
GGCGCTGTATTATCAGTAACCTTTGCCGCTCTGGGATGTAAGCTGAA
>REF_QQVT01000001.1_NP_NP-Theta
TGTACCCACTACTTATTCATAGTAGTAGTTGCGGTTAACTCGACTTTGTTAACAATTAAT
GCAGGAGACTATATCTTCTACACTGACTGGGCCTGGACATCGTTTGTAGTATTCTCAATA
TCTCAAACGTTAATGCTTGTAGTAGGTGCAGCATATTACCTAACATTTACAGGCGTTCCT
GGAACAGCAACGTATTATGCGTTGATTATGACAGTATACACGTGGATTGCAAAAGGTGCA
TGGTTTGCACTCGGATATCCATACGACTTCATTGTTACACCAGTTTGGCTACCATCAGCA
ATGTTGATGGACTTGGCTTATTGGGCAACAAAGAGAAACAAACACTCACTGATACTGTTC
GGCGGTGTACTGGTAGGAATGTCTCTACCATTGTTCAACATGGTCAACTTGATTACGGTA
GCTGACCCACTAGAAACGGCCTTCAAATATCCAAGACCAACATTACCACCATACATGACA
CCCATAGAACCTCAAGTAGGTAAATTCTATAACAGCCCAGTAGCACTGGGAGCAGGTGCT
GGTGCAGTGTTGTCTGTAACTATGGCTGCGTTGGGATGTAAATTAACAACG
>REF_QLTN01000004.1_NP_NP-Alpha
TGTACTCATTACTTATTCATAATAGTAGTTGCAGTAAACTCTACTTTACTAGTAATTAAC
GCGGGAGATTATATCTTCTATACTGATTGGGCCTGGACTTCATTTGTAGTATTTTCCATC
GCTAACACTCTCATGGTTACTGTTGGTGCTGTGTATTATCTCACATTTACAGGTGTACCT
GGTACTGCAACGTATTATGGTCTGATTATGCAAGTCTATACATGGGTTGCAAAAGTTGCG
TGGTTTGCACTTGGCTATCCAGTAGATTTCATCGTTCATCCAATGTGGATTCCATCTTGT
ATGTTATTGGACTTGGCGTATTGGGCGACGAAGAAGAATAAACATTCGCTAATATTCTTT
GGTGGAGTTTTAGTTGGAATGTCAATGCCACTGTTCAATATGGTACAGTTGATGTTGATT
GCGGATCCACTAGAAACTGCATTCAAGTATCCAAGACCTACATTACCTCCATACATGACG
CCTATAGAACCGCAGGTCGGTAAGTTCTACAATAGCCCTGTAGCTCTGGGAGCGGGAGCT
GGAGCTGTACTAGCATGTACATTTGCAGCGTTAGGTTGTAAG
>REF_BEHG01000016.1_NC_NC-Alpha
ACAATACACTACCTGTTCATAGTCGTAGTTGCAGTGAACTCAACGCTGTTGACCATCAAT
GCTGGAGACTACATCTTCTACTCTGATTGGATGTGGACATCCTTTGTGATCTTCAACCTT
AGCCAGTCAACCATGCTTGTCGTTGGTGCTATCTACTACATGCTATTCACAGGAGTACCT
GGTACAGCAACCTATTATGCTACAATAATGACCATCTACACCTGGGTTGCAAAGTGGGCC
TGGATTGGAGGTCTAGGCTATCCATACGACTTCATGATAGTCCCAGTGTGGATACCAAGC
GCAATGCTATTAGACCTAGCATACTGGGCAACTAGGAGGAACAAGCATGCAGCAATACTC
ATAGGAGGCTCTCTGTTAGGCATGTCGATGCCACTCTTCAACATGATAAACCTGCTTACT
GTACATGACCCTCTAGAGATGGCATTCAAGTACCCAAGGCCAACACTCCCAGCATATCTA
ACACCAATCGAGCCTCAGGTAGGTAAGTTCTACAACAGCCCAGTGGCACTTGCAGCAGGT
ATTAGTGCCGTTATAAGCGTTCCAATGGCAGCCCTAGGAGCAAAGCTGAATACA
>REF_QHBN01000145.1_NS_NS-Gamma
ACAACCCACTATCTGTTCATTGTTGTAGTTGCTGTCAATAGCACGCTACTGACAATTAAC
GCAGGAGACTATATCTTCTACACCGACTGGGCTTGGACATCCTTTGTAATATTTTCGATT
TCACAATCGACTATGCTTGCAGTAGGAGCTGTCTATTACTTGCTCTTTACAGGAGTTCCA
GGAACAGCCACGTATTACGCAACCATAATGACTATCTATACATGGGTTGCAAAAGGTGCG
TGGTTTGCATTAGGATACCCATATGACTTCGTAGCAGTACCAGTATGGATACCTTCAGCC
ATGTTGTTGGACCTCACGTATTGGGCTACGCGGCGCAATAAGCACATGCTAATACTTGTC
GGCGGTACTTTGGTTGGTCTATCACTTCCGTTATTCAACATGATCAACCTGCTGCTAGTG
CGAGATCCGTTGGAAGTCGCATTCAAGTATCCTAGACCCACATTGCCACCTTATATGACG
CCAATTGAGCCTCAGGTCGGAAAGTTCTACAATAGTCCCGTTGCCTTGGGAGCAGGCGCT
TCAGCAGTGCTAACTGTACCGATAGCAGCATTGGGTGCTAAACTGAACACG
>REF_LT981265.1_NC_NC-Alpha
ACAATACACTACCTGTTCATAGTCGTAGTTGCAGTGAACTCAACGCTGTTGACCATCAAT
GCTGGAGACTACATCTTCTACTCTGATTGGATGTGGACATCATTTGTGATCTTCAATCTT
AGCCAGTCAACTATGCTTGTTGTTGGTGCCATCTACTACCTGCTATTCACAGGAGTGCCT
GGTACAGCAACTTATTATGCTACAATAATGACCATCTACACCTGGGTTGCAAAGTGGGCT
TGGATTGGAGGACTAGGCTATCCATACGACTTCATGATAGTCCCAGTGTGGATACCAAGC
GCAATGCTACTAGATCTAGCATACTGGGCAACCAGGAGGAACAAGCATGCAGCAATACTC
ATAGGAGGCTCTCTATTAGGAATGTCAATGCCACTCTTCAACATGATTAACCTGCTTACT
GTACATGACCCCTTAGAGATGGCATTCAAGTACCCAAGACCAACACTCCCAGCATACCTA
ACACCAATAGAGCCTCAGGTAGGTAAGTTCTATAACAGCCCAGTGGCACTAGCAGCAGGT
ATTAGCGCTGTTATAAGCGTACCAATGGCAGCCCTAGGAGCAAAGCTGAATACA
>REF_NVWC01000001.1_NP_NP-Gamma
TGTACACACTACTTATTCATAGTAGTGGTTGCAGTTAACTCAACACTGTTAACAATTAAT
GCAGGAGATTACATTTTCTATACTGACTGGGCTTGGACTTCGTACACGGTATTTTCAATA
TCGCAAACGTTGATGCTTCTCGTAGGTGCATGTTACTATCTTACGTTTACAGGCGTTCCA
GGCACAGCAACATACTACGCTCTGATCATGACAGTATACACATGGATAGCAAAAGGTGCA
TGGTTTTCACTCGGATATCCATATGACTTTATTGTTACACCAGTTTGGCTACCATCAGCA
ATGCTGTTGGACTTAGTKTACTGGGCAACAAAGAAGAACAAACACTCTTTGATACTGTTY
GGAGGAGTACTGGTAGGAATGTCTTTGCCATTATTCAATATGGTAAACCTGATAACAGTA
GCGGACCCACTTGAAACGGCATTCAAGTATCCAAGACCAACATTGCCACCATACATGACA
CCGATTGAACCGCAGGTAGGAAAGTTCTATAACAGTCCAGTTGCGTTAGGTGCMGGTGCR
GGTGCAGTATTGGGATGTACATTTGCAGCATTAGGTTGTAAACTAAACACT
>REF_CP021324.1_NP_NP-Gamma
TGTACACACTACTTATTCATAGTAGTAGTTGCAGTTAACTCTACACTGTTAACAATTAAT
GCAGGAGATTACATCTTCTACACTGACTGGGCTTGGACATCGTACACGGTATTTTCAATA
TCGCAAACTTTGATGCTTATTGTAGGAGCTACATATTATCTTACATTTACGGGCGTTCCA
GGCACAGCAACGTACTACGCTCTAATTATGACAGTATACACATGGATTGCAAAAGGTGCA
TGGTTTGCACTCGGATATCCATATGACTTCATTGTGACTCCAGTTTGGTTACCATCAGCA
ATGCTTTTGGACTTAGTCTACTGGGCAACAAAGAAGAACAAGCACTCCTTGATACTGTTT
GGCGGCGTACTAGTAGGAATGTCTTTACCATTATTCAATATGGTAAACCTCATTACAGTT
GCAGACCCGCTTGAAACGGCATTCAAATATCCAAGACCAACATTGCCACCATATATGACA
CCAATAGAACCCCAAGTAGGTAAGTTCTATAACAGTCCAGTCGCATTGGGCGCAGGTGCA
GGTGCAGTTTTGGCATGTACATTTGCAGCGTTAGGTTGTAAATTGAACACT
>REF_MNFA01000040.1_NS_NS-Alpha
ACAACGCACTATTTGTTCATAGTAGTGGTTGCTGTCAATAGCACACTGCTAACCATCAAC
GCAGGAGACTATATCTTCTACACAGACTGGATGTGGACCTCTTTCGTAGTGTTTTCGGTC
TCGCAGTCAACTATGCTTGCTGTGGGTGCCATATACTACATGCTCTTCACAGGAGTACCT
GGAACGGCCACATACTACGCTACAATCATGACAATCTACACATGGGTCGCAAAGGGTGCA
TGGTTCGCACTGGGCTATCCGTACGACTTCATTGTGGTACCTATTTGGATACCTTCAGCA
ATGCTGTTGGATCTTACATACTGGGCTACAAGACGGAACAAGCACGCTGCAATCATCATC
GGTGGAACACTCGTTGGCTTATCGTTCCCGCTGTTCAACATGGTCAACCTGCTGCTCGTC
AAGGATCCACTTGAAACGGCATTCAAGTATCCTAGACCCACACTGCCTGCGTACATGACT
CCGATCGAGCCTCAGGTAGGTAAGTTCTACAACAGTCCCGTAGCCCTAGGCTCGGGAGCA
GGAGCGGTGCTGACAGTGCCGATCGCTGCGTTAGGTGCGAAGCTTAACACG
>REF_LUOZ01000014.1_NP_NP-Epsilon
TGTACTCACTACTTGTTCATAGTAGTAGTCGCAGTCAATTCAACTCTGCTTACAATTAAC
GCAGGAGACTACATCTTCTATACTGATTGGGCCTGGACATCGTTTGTAGTATTCTCAATA
TCTCAAACATTGATGCTCGCTGTAGGTGCAGCATATTATCTGACCTTCACTGGAGTTCCA
GGAACCGCAACGTATTATGCCCTTATCATGACAGTCTACACTTGGATTGCCAAAGGAGCA
TGGTTCGCATTAGGTTACCCATACGACTTTATTGTTACACCAGTTTGGCTACCGTCAGCA
ATGCTGTTGGACTTAGCATACTGGGCAACAAAGAAGAATAAGCACTCTCTGATACTATTT
GGCGGAGTCTTAGTTGGAATGTCATTGCCACTATTCAACATGGTCAATTTGATCACTGTG
GCAGACCCACTAGAGACTGCATTCAAGTATCCAAGACCAACGTTACCACCATACATGACT
CCGATAGAGCCGCAGGTAGGTAAGTTCTATAACAGCCCAGTTGCACTTGGTGCAGGAGCT
GGTGCAGTACTTGCATGTACTTTCACGGCTCTAGGTTGTAAACTAACAACC
>REF_CP011097.2_NP_NP-Eta
TGTACGCACTACTTATTCATAGTAGTCGTTGCAGTCAACTCAACCCTGCTTACAATCAAC
GCAGGAGACTACATCTTCTACACTGACTGGGCATGGACTTCATTTGTCGTGTTCTCAATA
TCACAGACATTGATGTTAGTCGTAGGTGCAACTTACTATCTAACATTCACTGGAGTTCCA
GGAACCGCAACGTACTACGCGCTTATTATGACCGTGTATACATGGATCGCAAAAGGCGCA
TGGTTCGCACTAGGTTACCCATATGACTTCATTGTTACACCAGTTTGGTTGCCATCAGCA
ATGTTGCTTGATCTGGCATACTGGGCAACAAAGAAGAACAAGCACTCACTGATACTCTTC
GGTGGTGTACTGTGTGGAATGTCACTGCCATTGTTCAACATGGTCAATCTAATTACCGTG
GCTGATCCATTGGAGACTGCATTCAAATATCCAAGACCAACTTTGCCTCCATACATGACT
CCTATAGAACCCCAAGTGGGCAAATTCTATAACAGTCCAGTTGCACTCGGTGCAGGCGCA
GGTGCTGTATTAGCATGTACCTTCGCCGCTCTCGGATGTAAGCTGAACACA
>REF_LFEZ01000019.1_NP_NP-Epsilon
TGTACTCACTATTTATTCATAGTAGTAGTCGCAGTCAACTCAACTTTGCTAACAATTAAT
GCAGGGGACTACATCTTCTATACTGATTGGGCCTGGACATCGTTTGTAGTATTTTCAATA
TCACAAACTCTTATGCTCACTGTAGGTGCGTGTTACTATCTCACCTTCACTGGAGTTCCA
GGAACCGCAACGTATTATGCACTAATTATGACAGTCTACACTTGGATTGCAAAAGGTGCA
TGGTTCGCATTAGGTTACCCATATGACTTCATCGTTACACCAGTTTGGCTACCATCAGCA
ATGCTGTTGGACTTGGCGTACTGGGCAACAAAGAAGAATAAGCACTCTCTGATACTGTTC
GGCGGAGTCTTAGTTGGAATGTCATTACCACTATTCAACATGATCAATTTGATCACAGTG
GCTGACCCACTAGAGACTGCATTCAAGTATCCAAGACCAACGTTACCACCATATATGACC
CCAATAGAACCGCAGGTAGGTAAATTCTACAACAGCCCAGTTGCACTTGGTGCAGGTGCT
GGTGCAGTATTAGCCTGTACATTTGCGGCTTTAGGTTGTAAACTTACAAC
>REF_LIAL01000036.1_NP_NP-Gamma
TGTACACACTACTTATTCATAGTAGTTGTTGCAGTTAACTCTACTTTGTTAACAATCAAC
GCAGGAGATTACATATTCTATACTGACTGGGCTTGGACATCGTACACGGTATTTTCAATA
TCGCAAACTTTGATGCTTATTGTAGGAGCTACATACTATCTTACATTTACGGGCGTTCCA
GGCACAGCGACGTACTACGCACTAATTATGACAGTATACACATGGATAGCAAAAGGTGCA
TGGTTTGCACTCGGTTACCCATATGACTTCATTGTAACCCCAGTCTGGTTACCATCAGCA
ATGCTTTTGGATCTAGTCTACTGGGCAACAAAGAAGAACAAGCACTCCTTGATACTGTTT
GGCGGCGTACTGGTAGGAATGTCTTTACCATTATTCAATATGGTAAACCTGATAACAGTA
GCAGACCCACTTGAAACGGCATTCAAATACCCAAGACCAACATTGCCACCATATATGACA
CCAATAGAACCGCAAGTAGGTAAGTTCTATAACAGTCCAGTCGCACTGGGCGCAGGTGCA
GGTGCAGTTTTGGCATGTACATTTGCAGCATTAGGTTGTAAATTGAACACT
>REF_CP007026.1_NP_NP-Epsilon
TGTACTCACTACTTATTCATAGTAGTAGTCGCAGTCAACTCAACTTTGCTAACAATCAAC
GCAGGGGACTACATCTTCTATACTGATTGGGCCTGGACATCGTTTGTAGTATTCTCAATA
TCTCAAACACTTATGCTCACTGTAGGTGCGTGTTACTATCTCACCTTCACTGGAGTTCCA
GGAACCGCAACGTACTATGCATTAATCATGACAGTCTACACATGGATTGCAAAAGGTGCA
TGGTTCGCATTAGGTTACCCATATGACTTCATCGTTACACCAGTTTGGCTACCATCAGCA
ATGCTGTTGGACTTAGCGTACTGGGCAACAAAGAAGAATAAGCACTCTCTGATACTGTTC
GGCGGAGTCTTAGTTGGAATGTCATTGCCACTATTCAACATGGTCAATTTGATCACTGTG
GCTGACCCACTAGAGACTGCATTCAAGTATCCAAGACCAACGTTACCACCATATATGACC
CCGATAGAACCGCAGGTAGGTAAATTCTACAACAGCCCTGTTGCACTTGGTGCCGGTGCT
GGAGCAGTATTAGCCTGTACATTTGCGGCTTTAGGTTGTAAACTTACAACA
>REF_JOKN01000012.1_NP_NP-Gamma
TGTACACACTACTTGTTCATAGTAGTGGTTGCAGTTAACTCTACACTGTTAACAATTAAC
GCAGGAGACTACATCTTCTACACTGACTGGGCTTGGACTTCGTACACGGTATTCTCAATA
TCGCAAACGTTGATGCTTATTGTAGGTGCAACATATTACCTAACATTTACAGGCGTTCCA
GGCACAGCAACGTACTACGCTCTGATTATGACAGTATACACATGGGTAGCCAAAGCCGCA
TGGTTCTCACTCGGTTATCCATATGACTTCATTGTAACACCAGTTTGGTTGCCATCAGCA
ATGCTGTTGGACTTAGTATACTGGGCAACAAAGAAGAACAAGCACTCCTTGATACTGTTC
GGCGGTGTACTGGTAGGAATGTCTTTACCATTATTCAACATGGTAAACCTGATAACAGTA
GCAGACCCACTAGAAACGGCATTCAAATATCCAAGACCAACATTGCCACCATACATGACA
CCGATAGAACCCCAAGTTGGTAAGTTCTATAACAGCCCAGTCGCTCTCGGTGCCGGTGCA
GGTGCAGTTTTGGGATGTACATTTGCAGCATTAGGTTGTAAATTGAACACA
>REF_DP000238.1_NP_NP-Gamma
TGTACCCACTACTTGTTCATAGCAGTGGTTGCAGTGAATTCGACCCTGTTGACGATCAAT
GCAGGAGATTACATCTTTTACACCGACTGGGCTTGGACGTCATTCACGGTATTCTCTATA
TCGCAGACGCTCATGCTGGTTGTCGGTGCAACGTACTACCTGACGTTTACAGGCGTACCC
GGAACCGCGACATACTATGCCCTCATCATGACGGTGTATGTATGGATAGCAAAGGGCGCA
TGGTTCGCCCTTGGCTACCCGTATGACTTCATCGCGACCCCGATATGGCTTCCATCAGCA
ATGCTGTTGGATCTGGCATACTGGGCCACGAAGCGCAACAAGCACTCGCTGATATTGTTC
GGCGGTGTCTTGGTGGGCATGTCATTACCGCTGTTCAACATGGTAAACCTGATCACAGTA
GCAGATCCGCTGGAGACGGCCTTCAAGTATCCGAGGCCCACGCTGCCACCCTACATGACT
CCAATAGAACCTCAAGTTGGAAAGTTCTATAACAGTCCGGTGGCGCTAGGGGCTGGGGCT
GGGGCCGTCTTATCGGTGACGTTCGCGGCCTTGGGTGTCAAGCTCAATACG
>REF_AJ627422.1_NS_NS-Delta
ACTACACACTATCTATTCATAGTTGTAGTTGCTGTAAATAGTACATTATTGACAATCAAC
GCAGGAGACTACATATTCTATACAGATTGGGCATGGACATCATTTGTTGTATTCTCAGTA
TCCCAATCAACAATGCTTGTAGTGGGAGCAATCTATTACATGCTATTCACCGGTGTACCA
GGGACTGCAACATATTATGCAACAATCATGACTATCTATACATGGGTAGCCAAAGGAGCA
TGGTTTGCACTAGGATATCCATACGACTTCATCGTAACTCCAGTTTGGATACCTTCAGCA
ATGCTGTTAGATTTGACATATTGGGCAACAAGAAGGAATAAACATGCTGCCATTATAATT
GGCGGAACATTGGTTGGACTTTCATTGCCAATATTCAACATGATAAATCTACTGCTGGTC
AGAGACCCTCTAGAGATGGCATTCAAGTATCCTCGTCCAACATTGCCTCCATACATGACA
CCAATTGAGCCTCAGGTCGGTAAATTCTACAATAGTCCCGTGGCGCTAGGATCCGGGGCG
GGAGCTGTATTGAGCGTTCCAATCGCTGCATTGGGCGCAAAACTAAATACT
>REF_NZ_AEXL02000090.1_NP_NP-Gamma
TGTACACACTACTTATTCATAGTAGTTGTTGCAGTTAACTCTACACTGTTAACAATTAAT
GCAGGAGACTACATCTTCTACACTGACTGGGCTTGGACTTCGTACACGGTATTTTCAATA
TCGCAAACGTTGATGCTAATTGTAGGTGCTACATATTACCTAACATTTACTGGCGTTCCA
GGCACAGCAACGTACTACGCTCTAATTATGACAGTATACACATGGATAGCAAAAGCCGCA
TGGTTTTCGCTAGGATATCCATATGACTTCATTGTAGTACCAGTTTGGTTACCATCAGCA
ATGCTGTTGGACTTAGTCTACTGGGCAACAAAGAAGAACAAGCACTCCTTGATACTGTTC
GGCGGCGTACTGGTAGGAATGTCATTACCATTATTCAATATGGTGAACCTGATAACAGTA
GCAGACCCACTAGAAACGGCATTCAAATATCCAAGACCAACATTGCCACCATACATGACA
CCGATAGAACCCCAAGTTGGTAAGTTCTATAACAGCCCAGTGGCTTTAGGTGCAGGTGCA
GGT
>REF_DAHA01000152.1_NS_NS-Gamma
ACAACCCACTATCTGTTCATTGTTGTAGTTGCTGTCAATAGCACGCTACTGACAATTAAC
GCAGGAGACTATATCTTCTACACCGACTGGGCTTGGACATCCTTTGTAATATTTTCGATT
TCACAATCGACTATGCTTGCAGTAGGAGCTGTCTATTACTTGCTCTTTACAGGAGTTCCA
GGAACAGCCACGTATTACGCAACCATAATGACTATCTATACATGGGTTGCAAAAGGTGCG
TGGTTTGCATTAGGATACCCATATGACTTCGTAGCGGTACCAGTATGGATACCTTCAGCC
ATGTTGTTGGACCTTACGTATTGGGCTACGCGGCGCAATAAGCACATGCTAATACTTGTC
GGCGGTACCTTGGTTGGTCTATCACTTCCGTTATTCAACATGATCAACCTGCTGCTAGTG
CGAGATCCGTTGGAAGTCGCATTCAAGTATCCTAGGCCCACATTGCCACCTTATATGACG
CCAATTGAGCCTCAGGTCGGAAAGTTCTACAATAGTCCCGTTGCCTTGGGAGCAGGCGCT
TCAGCAGTGCTAACTGTACCGATAGCAGCATTGGGTGCTAAACTAAACACG
>REF_DAXZ01000055.1_NP_NP-Gamma
TGTACGCACTACTTGTTCATAGTAGTAGTTGCAGTTAATTCAACACTGTTGACAATTAAT
GCAGGAGACTATATCTTCTATACTGACTGGGCTTGGACTTCGTACACGGTATTCTCAATA
TCGCAAACGTTGATGCTTATTGTAGGTGCAACATACTACCTAACATTCACAGGCGTTCCA
GGCACAGCGACGTACTACGCTCTGATTATGACAGTATACACATGGATAGCTAAAGGCGCA
TGGTTTGCACTTGGATATCCATATGACTTCATTGTAACTCCGATATGGTTACCATCAGCA
ATGCTGTTGGATCTTGTTTATTGGGCGACAAAGAAGAACAAGCACTCCTTGATACTGTTT
GGCGGCGTACTAGTAGGAATGTCATTACCGTTGTTCAACATGGTAAACCTGATAACAGTG
GCAGACCCACTTGAAACGGCATTCAAATATCCGAGACCGACACTGCCACCATACATGACA
CCGATAGAACCGCAGGTAGGCAAGTTCTATAACAGCCCAGTTGCTCTCGGTGCAGGTGCA
GGCGCAGTATTGGCATGTACGTTTGCAGCTCTTGGTTGTAAACTAAACACT
>REF_DAKA01000095.1_NP_NP-Gamma
TGTACACACTACTTATTCATAGTAGTTGTTGCAGTTAACTCTACTTTGTTAACAATCAAC
GCAGGAGATTACATATTCTATACTGACTGGGCTTGGACATCGTACACGGTATTTTCAATA
TCGCAAACTTTGATGCTTATTGTAGGAGCTACATACTATCTTACATTTACGGGCGTTCCA
GGCACAGCGACGTACTACGCACTAATTATGACAGTATACACATGGATAGCAAAAGGTGCA
TGGTTTGCACTCGGTTACCCATATGACTTCATTGTAACCCCAGTCTGGTTACCATCAGCA
ATGCTTTTGGATCTAGTCTACTGGGCAACAAAGAAGAACAAGCACTCCTTGATACTGTTT
GGCGGCGTACTGGTAGGAATGTCTTTACCATTATTCAATATGGTAAACCTGATAACAGTA
GCAGACCCACTTGAAACGGCATTCAAATACCCAAGACCAACATTGCCACCATATATGACA
CCAATAGAACCGCAAGTAGGTAAGTTCTATAACAGTCCAGTCGCACTGGGCGCAGGTGCA
GGTGCAGTTTTGGCATGTACATTTGCAGCATTAGGTTGTAAATTGAACACT
>REF_PBZV01000028.1_NP_NP-Gamma
TGTACCCACTACTTATTCATAGTAGTAGTTGCAGTTAACTCAACACTGTTAACAATTAAC
GCAGGTGACTACATTTTCTATACTGACTGGGCTTGGACTTCGTACACGGTATTTTCAATA
TCGCAAACGTTGATGCTTATCGTAGGTGCTACATACTATCTTACGTTTACAGGCGTTCCA
GGCACAGCAACGTATTATGGCCTCATTATGACAGTATATACTTGGGTAGCCAAAGCCGCA
TGGTTTTCACTCGGTTATCCGTATGACTTCATTGTAACTCCAGTTTGGCTACCATCAGCA
ATGCTGTTGGACTTNGTATACTGGGCNACAAAGAAGAACAAACACTCTTTGATACTGTTN
GGAGGCGTACTTGTAGGAATGTCNTTACCNTTGTTCAANATGNTNAACNTGATAACAGTA
GCAGACCCACTTGAAACGGCATTCAAATATCCTAGACCAACATTGCCACCATACATGACA
CCGATAGAACCGCAGGTAGGAAAGTTCTATAACAGTCCAGTTGCGCTCGGTGCAGGTGCA
GGTGCAGTCTTAGGATGTACGTTCGCAGCATTAGGTTGTAAACTTAATACT
>REF_WJXE01000020.1_NS_NS-Gamma
ACAACCCACTATCTGTTCATTGTTGTAGTTGCTGTCAATAGCACGCTACTGACAATTAAT
GCAGGAGACTATATCTTCTACACCGACTGGGCTTGGACATCCTTTGTAATATTTTCGATT
TCACAATCGACTATGCTTGCAGTAGGAGCTGTCTATTACTTGCTCTTTACAGGAGTTCCA
GGAACAGCCACGTATTACGCAACCATAATGACTATCTATACATGGGTTGCAAAAGGTGCG
TGGTTTGCATTAGGATACCCATATGACTTCGTAGCAGTACCAGTATGGATACCTTCAGCC
ATGTTGTTGGACCTTACGTATTGGGCTACGCGGCGCAATAAGCACATGCTAATACTTGTC
GGCGGTACCCTGGTTGGTCTATCACTTCCGTTATTCAACATGGTCAACCTGCTGCTAGTG
CGAGATCCGTTGGAAGTCGCATTCAAGTATCCTAGACCCACATTGCCACCGTATATGACG
CCAATTGAGCCTCAGGTCGGAAAGTTCTACAATAGTCCCGTAGCCTTAGGAGCAGGCGCT
TCAGCAGTGCTAACTGTACCTATAGCAGCATTGGGTGCTAAACTGAACACG
>REF_RHDH01000031.1_NP_NP-Eta
TGTACGCACTACTTATTCATAGTAGTCGTTGCAGTCAACTCAACCCTGCTAACAATCAAC
GCAGGAGACTACATCTTCTACACTGACTGGGCATGGACCTCCTATGTGGTATTCTCAATA
TCACAATCATTGATGTTGGTAGTCGGCGCAGCTTACTATCTTACATTTACGGGAGTTCCA
GGAACCGCAACTTACTACGCGCTTATTATGACCGTGTATACATGGGTCGCAAAAGGCGCA
TGGTTTGCTCTAGGTTACCCATATGACTTCATTGTTACACCAGTTTGGTTACCATCAGCA
ATGCTGATTGACCTAGCATACTGGGCTACAAAGAAGAACAAGCACTCACTGATATTATTC
GGTGGTGTGTTGTGTGGAATGTCACTGCCACTGTTCAACATGGTAAATCTCATTACCGTT
GCTGATCCATTGGAGACTGCATTCAAATATCCAAGACCAACGCTAGCTCCCTACATGACT
CCAATAGAACCCCAAGTGGGCAAGTTCTATAACAGTCCGGTGGCACTCGGTGCAGGCGCA
GGTGCTGTATTATCAGTAACCATGGCTGCTCTGGGATGTA
>REF_RHDB01000005.1_NP_NP-Eta
TGTACGCACTACTTATTCATAGTAGTCGTTGCAGTCAACTCAACCCTGCTAACAATCAAC
GCAGGAGACTACATCTTCTACACTGACTGGGCATGGACCTCCTATGTGGTATTCTCAATA
TCACAATCATTGATGTTGGTAGTCGGCGCAGCTTACTATCTTACATTTACGGGAGTTCCA
GGAACCGCAACTTACTACGCGCTTATTATGACCGTGTATACATGGGTCGCAAAAGGCGCA
TGGTTTGCTCTAGGTTACCCATATGACTTCATTGTTACACCAGTTTGGTTACCATCAGCA
ATGCTGATTGACCTAGCATACTGGGCTACAAAGAAGAACAAGCACTCGCTGATATTATTC
GGTGGTGTGTTGTGTGGAATGTCACTGCCACTGTTCAACATGGTAAATCTCATTACCGTT
GCTGATCCATTGGAGACTGCATTCAAATATCCAAGACCAACGCTAGCTCCCTACATGACT
CCAATAGAACCCCAAGTGGGCAAGTTCTATAACAGTCCGGTGGCACTCGGTGCAGGCGCA
GGTGCTGTATTATCAGTAACCATGGCTGCTCTGGGATGTAAACTGAACACA
>REF_QCWC01000094.1_NS_NS-Zeta
ACAACTCACTATTTGTTCATAGTTGTTGTTGCAGTTAACAGTACGTTGCTTACAATCAAC
GCAGGAGATTACATCTTCTATACTGACTGGGCGTGGACATCATTTGTCGTATTTTCGATT
TCTCAATCCACAATGCTTGTGGTTGGAGCTATATACTATATGTTGTTTACAGGCGTTCCG
GGTACTGCTACGTATTATGCAACTATAATGACTATATATACATGGGTTGCCAAAGGTGCA
TGGTTTGCATTGGGATATCCATACGACTTTGTTGTGGTTCCTGTTTGGATACCATCGGCG
ATGTTGTTGGATTTGGCGTACTGGGCAACAAGGAGAAACAAACACGCGGCTATATTAATT
GGTGGTGTGTTGGTAGGAATGTCGCTACCACTATTTAATATGATCAACTTGTTGTTGGTT
GCTGATCCCTTGGAAATGGCATTCAAGTATCCAAGACCCACTTTACCACCATACATGACT
CCAATCGAACCTCAGGTAGGTAAGTTCTATAATAGTCCTGTTGCGCTAGGGGCCGGTGCG
GGAGCTGTGCTATGTGTTCCTATAGCGGCATTGGGTGCAAAACTCAATACC
>REF_JABSRD010000009.1_NP_NP-Gamma
TGTACACACTACTTATTCATAGTAGTAGTTGCAGTTAACTCTACACTGTTAACAATTAAT
GCAGGAGACTATATCTTCTACACTGACTGGGCTTGGACTTCGTTTACGGTATTTTCAATA
TCACAAACGTTGATGCTTATTGTAGGTGCAACATATTACCTTACATTTACTGGCGTTCCA
GGCACGGCGACATATTATGGCCTTATTATGACAGTATACACATGGATAGCAAAGGGTGCA
TGGTTTTCACTCGGATATCCATATGACTTCATTGTAACTCCAGTTTGGCTACCATCAGCA
ATGCTGTTGGACTTAGTTTATTGGGCGACAAAGAAGAACAAACATTCGTTGATACTGTTT
GGAGGCGTACTAGTAGGAATGTCATTACCATTATTTAATATGGTAAACCTGATAACAGTA
GCAGACCCGCTTGAAACGGCATTCAAGTATCCAAGACCAACATTGCCACCATACATGACA
CCGATAGAACCGCAGGTAGGTAAGTTCTATAACAGCCCAGTTGCGCTCGGTGCAGGTGCA
AGTGCAGTGTTAGGATGTACAATGGCAGCATTAGGTTGCAAGCTAAACACT
>REF_JACATA010000004.1_NP_NP-Alpha
TGTACTCACTACTTATTCATAGTTGTAGTTGCAGTCAATTCCACTTTGTTAACAATTAAC
TCTGGAGATTATATCTTCTATACAGATTGGGCCTGGACATCATTTGTAGTATTCTCAATT
GCTAATACTCTGATGACTGTTGTTGGTGCTGTGTATTATCTTACATTTACTGGCGTACCT
GGTACGGCAACGTATTATGGTCTGATTATGCAAGTCTATACATGGGTTGCAAAAGTTGCG
TGGTTTGCACTTGGCTATCCAGTAGATTTCATCGTTCATCCAATGTGGATTCCATCTTGT
ATGTTATTGGACTTGGCGTATTGGGCGACGAAGAAGAATAAACACTCGCTGATATTCTTT
GGTGGAGTTTTAGTCGGAATGTCAATGCCACTGTTCAATATGGTACAGTTGATGTTGATT
GCGGATCCACTAGAAACTGCATTCAAGTATCCAAGACCAACATTGCCTCCATACATGACG
CCTATAGAACCGCAGGTCGGTAAGTTCTACAATAGCCCAGTAGCTCTGGGGGCGGGAGCG
GGAGCTGTACTAGCATGTACGTTTGCAGCATTAGGTTGTAAGATGAATAC
>REF_JACDOP010000014.1_NP_NP-Gamma
TGTACTCACTACTTGTTCATAGTAGTAGTTGCAGTTAACTCAACTCTGTTAACAATTAAT
GCAGGAGACTACATTTTCTATACTGACTGGGCTTGGACTTCGTTTACGGTATTTTCAATA
TCACAAACGTTGATGCTCTGCGTAGGTGCAACATATTACCTGACATTTACAGGTGTTCCA
GGAACAGCAACGTATTATGCCCTAATCATGACAGTATACACATGGGTAGCAAAAGGCGCA
TGGTTTGCACTAGGTTATCCATATGACTTTATTGTAACACCAATTTGGTTACCATCAGCA
ATGTTGCTTGATTTAGCCTATTGGGCAACAAAAAAGAACAAGCACTCCTTGATACTGTTT
GGCGGCGTACTGGTAGGAATGTCTTTACCATTATTCAACATGGTAAACCTGATAACAGTA
GCAGACCCACTAGAAACGGCCTTCAAATATCCAAGACCAACATTACCACCTTACATGACA
CCAATAGAGCCTCAAGTAGGTAAATTCTATAACAGTCCTGTAGCATTGGGCGCAGGTGCA
GGTGCAGTATTGTCAGTTACATTTACAGCGTTAGGTTGTAAACTAAACACT
>REF_JABXGO010000075.1_NC_NC-Alpha
ACAATACACTACCTGTTCATAGTGGTAGTTGCAGTGAACTCAACGCTACTGACCATCAAT
GCTGGAGACTACATCTTCTACTCTGACTGGATGTGGACATCCTTTGTGATCTTCAATCTT
AGCCAGTCAACCATGCTTGTGGTTGGTGCCATCTACTACCTGCTATTCACAGGTGTGCCT
GGTACAGCAACCTATTACGCTACAATAATGACCATCTACACCTGGGTTGCAAAGTGGGCT
TGGATTGGAGGGTTAGGCTACCCATACGACTTCATGATAGTCCCAGTGTGGATACCAAGT
GCAATGCTATTGGATCTAGCATACTGGGCAACCAGGAGGAACAAGCATGCAGCGATACTC
ATAGGAGGCTCTCTACTAGGCATGTCGATGCCACTCTTCAACATGATAAACTTGCTTACT
GTACATGACCCATTGGAGATGGCATTCAAGTACCCAAGACCAACACTCCCAGCATACCTA
ACACCAATCGAGCCTCAGGTAGGCAAGTTCTACAACAGCCCAGTAGCACTTGGAGCAGGT
ATTAGTGCTGTTATAAGCGTTCCAATGGCAGCCTTGGGAGCAAAGCTGAA
>REF_JACEMZ010000022.1_NP_NP-Gamma
TGTACTCACTACTTATTCATAGTAGTAGTTGCAGTTAACTCAACACTGTTAACAATTAAC
GCAGGTGACTACATTTTCTATACTGACTGGGCTTGGACATCGTTTACGGTATTCTCTATA
TCTCAAACGTTGATGCTTGTTGTAGGTGCAACATACTACCTAACATTTACAGGCGTTCCA
GGAACAGCAACATACTACGGCCTCATCATGACAGTTTACACATGGGTAGCAAAAGGTGCA
TGGTTTGCACTCGGATATCCATATGACTTCATTGTCACACCAATATGGTTACCATCAGCA
ATGTTGATTGACCTTGTATATTGGGCTACAAAGAAGAACAAACACTCACTGATTCTGATG
GGCGGAGTATTGGTAGGAATGTCATTACCATTGTTCAACATGATAAACCTGATAACAGTG
GCAGACCCACTAGAAACGGCCTTCAAATATCCAAGACCAACATTACCACCATACATGACA
CCTATAGAACCGCAAGTAGGTAAGTTCTATAACAGTCCAGTTGCCCTAGGTGCTGGTGCA
GGTTCTGTATTGGGAGTAACGTTTGCAGCGCTTGGTTGTAAGCTAAATACC
>REF_JACEMY010000163.1_NP_NP-Gamma
TGTACTCACTACTTATTCATAGTAGTAGTTGCAGTTAACTCAACACTGTTAACAATTAAC
GCAGGTGACTACATTTTCTATACTGACTGGGCTTGGACATCGTTTACGGTATTCTCTATA
TCTCAAACGTTGATGCTTGTTGTAGGTGCAACATACTACCTAACATTTACAGGCGTTCCA
GGAACAGCAACATACTACGGCCTCATCATGACAGTTTACACATGGGTAGCAAAAGGTGCA
TGGTTTGCACTCGGATATCCATATGACTTCATTGTCACACCAATATGGTTACCATCAGCA
ATGTTGATTGACCTTGTATATTGGGCTACAAAGAAGAACAAACACTCACTGATTCTGATG
GGCGGAGTATTGGTAGGAATGTCATTACCATTGTTCAACATGATAAACCTGATAACAGTG
GCAGACCCACTAGAAACGGCCTTCAAATATCCAAGACCAACATTACCACCATACATGACA
CCTATAGAACCGCAAGTAGGTAAGTTCTATAACAGTCCAGTTGCCCTAGGTGCTGGTGCA
GGTTCTGTATTGGGAGTAACGTTTGCAGCGCTTGGTTGTAAGCTAAATACC
>REF_JACEMX010000154.1_NP_NP-Gamma
TGTACTCACTACTTATTCATAGTAGTAGTTGCAGTTAACTCAACACTGTTAACAATTAAC
GCAGGTGACTACATTTTCTATACTGACTGGGCTTGGACATCGTTTACGGTATTCTCTATA
TCTCAAACGTTGATGCTTGTTGTAGGTGCAACATACTACCTAACATTTACAGGCGTTCCA
GGAACAGCAACATACTACGGCCTCATCATGACAGTTTACACATGGGTAGCAAAAGGTGCA
TGGTTTGCACTCGGATATCCATATGACTTCATTGTCACACCAATATGGTTACCATCAGCA
ATGTTGATTGACCTTGTATATTGGGCTACAAAGAAGAACAAACACTCACTGATTCTGATG
GGCGGAGTATTGGTAGGAATGTCATTACCATTGTTCAACATGATAAACCTGATAACAGTG
GCAGACCCACTAGAAACGGCCTTCAAATATCCAAGACCAACATTACCACCATACATGACA
CCTATAGAACCGCAAGTAGGTAAGTTCTATAACAGTCCAGTTGCCCTAGGTGCTGGTGCA
GGTTCTGTATTGGGAGTAACGTTTGCAGCGCTTGGTTGTAAGCTAAATACC
>REF_JACEMW010000007.1_NP_NP-Gamma
TGTACTCACTACTTATTCATAGTAGTAGTTGCAGTTAACTCAACACTGTTAACAATTAAC
GCAGGTGACTACATTTTCTATACTGACTGGGCTTGGACATCGTTTACGGTATTCTCTATA
TCTCAAACGTTGATGCTTGTTGTAGGTGCAACATACTACCTAACATTTACAGGCGTTCCA
GGAACAGCAACATACTACGGCCTCATCATGACAGTTTACACATGGGTAGCAAAAGGTGCA
TGGTTTGCACTCGGATATCCATATGACTTCATTGTCACACCAATATGGTTACCATCAGCA
ATGTTGATTGACCTTGTATATTGGGCTACAAAGAAGAACAAACACTCACTGATTCTGATG
GGCGGAGTATTGGTAGGAATGTCATTACCATTGTTCAACATGATAAACCTGATAACAGTG
GCAGACCCACTAGAAACGGCCTTCAAATATCCAAGACCAACATTACCACCATACATGACA
CCTATAGAACCGCAAGTAGGTAAGTTCTATAACAGTCCAGTCGCCTTAGGTGCTGGTGCA
GGTTCTGTATTGGGAGTAACGTTTGCAGCGCTTGGTTGTAAGCTAAATACC
>REF_CABXKZ010000002.1_NP_NP-Epsilon
TGTACTCACTATCTATTCATAGTAGTAGTCGCAGTCAATTCAACTCTGCTAACAATTAAC
GCAGGAGACTACATCTTCTATACTGATTGGGCCTGGACATCGTTTGTAGTATTCTCAATA
TCTCAAACACTTATGCTCACTGTAGGTGCGTGCTATTATCTCACCTTCACTGGAGTTCCA
GGAACCGCAACGTATTATGCACTTATTATGACAGTCTATACTTGGATTGCAAAAGGTGCA
TGGTTCGCATTAGGTTACCCATATGACTTCATAGTTACACCAGTTTGGCTACCATCAGCA
ATGCTGTTGGATTTGGCGTACTGGGCAACAAAGAAGAATAAGCACTCTCTGATACTGTTC
GGCGGAGTCTTAGTTGGAATGTCATTGCCACTATTCAACATGGTCAATTTGATCACAGTG
GCTGATCCACTAGAGACTGCATTCAAGTATCCAAGACCGACGTTACCACCCTATATGACC
CCGATAGAACCGCAGGTAGGTAAATTCTACAACAGCCCAGTTGCACTTGGTGCAGGTGCT
GGTGCAGTACTAGCTTGTACATTTGCGGCTCTAGGTTGTAAACTTACAAC
>REF_CACFMI010000012.1_NP_NP-Epsilon
TGTACTCACTACTTATTCATAGTAGTAGTCGCAGTCAACTCAACTTTGCTAACAATCAAC
GCAGGGGACTACATCTTCTATACTGATTGGGCCTGGACATCGTTTGTAGTATTCTCAATA
TCTCAAACACTTATGCTCACTGTAGGTGCGTGTTACTATCTCACCTTCACTGGAGTTCCA
GGAACCGCAACGTACTATGCATTAATCATGACAGTCTACACATGGATTGCAAAAGGTGCA
TGGTTCGCATTAGGTTACCCATATGACTTCATCGTTACACCAGTTTGGCTACCATCAGCA
ATGCTGTTGGACTTAGCGTACTGGGCAACAAAGAAGAATAAGCACTCTCTGATACTGTTC
GGCGGAGTTTTAGTTGGAATGTCATTGCCACTATTCAACATGGTCAATTTGATCACTGTG
GCTGACCCACTAGAGACTGCATTCAAGTATCCAAGACCAACGTTACCACCATATATGACC
CCGATAGAACCGCAGGTAGGTAAATTCTACAACAGCCCTGTTGCACTTGGTGCCGGTGCT
GGAGCAGTATTAGCCTGTACATTTGCGGCTTTAGGTTGTAAACTTACAACA
>REF_CACHDH010000001.1_NP_NP-Alpha
TGTACTCATTATCTGTTTATTGTCGTAGTTGCGGTAAACTCAACTTTATTGACAATTAAC
TCTGGTGATTATATCTTCTATACTGATTGGGCCTGGACTTCATTTGTAGTATTTTCTATA
GCTAATACTTTGATGACAGTTGTTGGTGCTGTGTACTATCTTACATTTACTGGTGTACCA
GGTACTGCATCGTATTACGGTTTGATTATGCAAGTCTATACTTGGGTTGCAAAAGTTGCA
TGGTTTGCACTTGGTTACCCAGCAGACTTCATTGTTCATCCAATGTGGATTCCATCGTGT
ATGTTATTGGACTTGGCATATTGGGCGACAAAGAAAAACAAACACTCACTGATATTCTTT
GGCGGAGTTTTAGTCGGAATGTCAATGCCACTGTTCAACATGGTACAGTTGATGTTGATA
GCAGATCCACTAGAAACTGCATTCAAGTATCCACGACCAACATTACCACCATACATGACG
CCGATAGAACCGCAGGTAGGTAAGTTCTATAACAGCCCAGTAGCTCTTGGAGCGGGAGCT
GGATCGGTACTAGCATGTACATTTGCAGCATTGGGTTGTAAGCTCAATACG
>REF_CACLNC010000047.1_NP_NP-Epsilon
TGTACTCACTACTTATTCATAGTAGTAGTTGCAGTAAACTCTACTCTGCTAACAATCAAT
GCAGGAGATTATATCTTCTATACTGACTGGGCTTGGACATCGTTTGTAGTATTCTCAATA
TCTCAGACGTTGATGCTTGCAGTAGGTGCAGCATATTATCTCACATTTACTGGAGTTCCA
GGTACGGCGACATATTATGCGCTAATTATGACAGTATATACTTGGATTGCAAAAGGTGCA
TGGTTTGCACTTGGTTATCCATATGACTTTATTGTCACACCAGTCTGGTTGCCATCAGCA
ATGCTATTAGATTTGGCATACTGGGCGACGAAGAAGAATAAGCACTCGCTGATACTGTTT
GGTGGAGTACTAATTGGAATGTCACTGCCATTATTCAATATGGTAAACCTGATCACTGTG
GCAGATCCGCTAGAGACTGCATTCAAGTATCCGAGACCGACATTGCCTCCATACATGACA
CCGATAGAACCGCAGGTAGGTAAATTCTACAATAGCCCAGTTGCGCTGGGAGCGGGAGCT
GGTGCTGTGTTATCGGTAACGTTTACGGCGTTGGGTTGTAAACTCAATACG
